# Supplementary material for: Genetic insights into the gut microbiota and risk of psoriasis: a bidirectional mendelian randomization study
Source: Front Microbiol. 2024 Aug 5;15:1434521. doi: 10.3389/fmicb.2024.1434521 (PMC11331342; doi:10.3389/fmicb.2024.1434521)
Supplement: Supplementary file 2 [file Table_2.xlsx]

## Sheet: Table S2
Table S2: Instrumental variables related to exposures ( gut microbiota ) and outcome ( psoriasis )
NO.	Level	Exposure	SNP	effect_allele	other_allele	gut micriobiota			psoriasis			F-statistics
						beta	se	pval	beta	se	pval
1	Phylum	Omnitrophota	rs10244904	A	G	-0.0125105	0.00262415	1.9e-06	0.0018197	0.0183596	0.921048	22.7209
2	Phylum	Omnitrophota	rs115739883	G	T	-0.0341101	0.00687043	6.9e-07	0.00301835	0.0453276	0.946908	24.6407
3	Phylum	Omnitrophota	rs115930697	A	G	0.0447263	0.00988499	6e-06	0.0613951	0.0580886	0.290547	20.4658
4	Phylum	Omnitrophota	rs117626002	T	G	-0.0221894	0.00482661	4.3e-06	0.023976	0.033505	0.474243	21.1281
5	Phylum	Omnitrophota	rs143951873	A	G	0.0349482	0.00727777	1.6e-06	-0.00987489	0.0467873	0.832841	23.0519
6	Phylum	Omnitrophota	rs148586390	C	T	-0.0162674	0.00361287	6.7e-06	-0.0179105	0.0251492	0.476359	20.2668
7	Phylum	Omnitrophota	rs149823746	A	G	0.020842	0.00439693	2.1e-06	0.0391048	0.0310873	0.208427	22.4612
8	Phylum	Omnitrophota	rs1712788	A	G	0.0093597	0.00205662	5.3e-06	-0.0162014	0.0144312	0.26158	20.7047
9	Phylum	Omnitrophota	rs2123919	G	A	-0.0159467	0.00328521	1.2e-06	-0.0662715	0.0230533	0.00404408	23.5543
10	Phylum	Omnitrophota	rs3937100	T	C	0.0501267	0.00859172	5.4e-09	0.0936433	0.052985	0.0771685	34.0277
11	Phylum	Omnitrophota	rs4078469	A	G	0.00938183	0.00205972	5.2e-06	0.0142063	0.0142728	0.319571	20.7402
12	Phylum	Omnitrophota	rs4545155	C	G	0.0111818	0.00252619	9.6e-06	0.00439009	0.0179268	0.806542	19.586
13	Phylum	Omnitrophota	rs4777745	G	A	0.0222858	0.00494244	6.5e-06	-0.0108623	0.0329089	0.741346	20.3249
14	Phylum	Omnitrophota	rs6050905	C	T	0.020452	0.00452886	6.3e-06	0.00888168	0.0305922	0.771568	20.3867
15	Phylum	Omnitrophota	rs61596236	A	G	0.0131051	0.00279845	2.8e-06	0.022391	0.0197782	0.25759	21.923
16	Phylum	Omnitrophota	rs6995368	C	T	-0.0246687	0.00503228	9.5e-07	-0.0294981	0.0369761	0.425008	24.0224
17	Phylum	Omnitrophota	rs7630198	A	G	0.00982228	0.00201742	1.1e-06	0.00134044	0.0142465	0.925038	23.6966
18	Phylum	Omnitrophota	rs7662528	T	C	-0.00933582	0.00202664	4.1e-06	-0.00531601	0.0143301	0.710662	21.2132
19	Phylum	Omnitrophota	rs7754793	G	C	0.0103946	0.00224602	3.7e-06	-0.00844873	0.015527	0.586351	21.4113
20	Phylum	Omnitrophota	rs958820	T	C	0.0123	0.00241438	3.5e-07	0.0163902	0.0168376	0.330339	25.945
21	order	Flavobacteriales	rs10800172	T	C	0.0253554	0.00558287	5.6e-06	0.031055	0.0196384	0.113799	20.6196
22	order	Flavobacteriales	rs111479544	G	A	0.0614784	0.0124025	7.2e-07	0.0453147	0.0441137	0.304315	24.563
23	order	Flavobacteriales	rs114996204	A	G	0.0760335	0.0168784	6.6e-06	0.0843415	0.05404	0.118589	20.2862
24	order	Flavobacteriales	rs118031080	A	G	0.0792874	0.0171024	3.6e-06	0.0144676	0.0578986	0.802681	21.4856
25	order	Flavobacteriales	rs118187330	T	C	-0.0420738	0.00879662	1.7e-06	0.0355679	0.0306945	0.246549	22.8689
26	order	Flavobacteriales	rs12255145	C	T	-0.0246796	0.00548341	6.8e-06	-0.0258412	0.019052	0.174989	20.2502
27	order	Flavobacteriales	rs12256735	A	T	0.0353602	0.00786948	7e-06	-0.00742476	0.0279106	0.790224	20.1833
28	order	Flavobacteriales	rs12468834	A	G	-0.0210499	0.00403869	1.9e-07	0.0112188	0.0151016	0.457552	27.1565
29	order	Flavobacteriales	rs12978850	T	C	0.0255296	0.00553173	3.9e-06	-0.00519084	0.0191171	0.785985	21.2922
30	order	Flavobacteriales	rs146858684	C	T	0.0809681	0.0164869	9.1e-07	0.0243628	0.0564349	0.665961	24.1104
31	order	Flavobacteriales	rs17176398	A	G	-0.075565	0.0165729	5.1e-06	-0.0455302	0.0594962	0.444116	20.7825
32	order	Flavobacteriales	rs17304155	G	C	0.0874734	0.0170458	2.9e-07	-0.07135	0.0575323	0.214912	26.3252
33	order	Flavobacteriales	rs190562566	C	T	-0.0633006	0.0131856	1.6e-06	-0.041074	0.0457375	0.369165	23.0393
34	order	Flavobacteriales	rs2871406	T	C	-0.0189095	0.00411782	4.4e-06	0.015393	0.0143036	0.281855	21.0804
35	order	Flavobacteriales	rs35239854	A	G	0.0643043	0.0110298	5.5e-09	0.113242	0.0372589	0.00237099	33.9781
36	order	Flavobacteriales	rs3842765	A	G	0.0771446	0.0162894	2.2e-06	0.0883191	0.0515052	0.0863893	22.421
37	order	Flavobacteriales	rs6531611	A	G	-0.0202932	0.00432809	2.7e-06	-0.00816715	0.014601	0.57592	21.9767
38	order	Flavobacteriales	rs72690480	G	A	0.0441496	0.00990074	8.2e-06	-0.00733431	0.0334345	0.826367	19.878
39	order	Flavobacteriales	rs72805960	A	G	0.0251349	0.00480245	1.7e-07	-0.00474941	0.0165078	0.773571	27.3831
40	order	Flavobacteriales	rs73180070	C	T	0.0775998	0.0172039	6.5e-06	-0.0419225	0.0558147	0.452592	20.3386
41	order	Flavobacteriales	rs7527268	C	T	0.0199091	0.00412848	1.4e-06	-0.00211911	0.0145363	0.884095	23.2475
42	order	Flavobacteriales	rs76477280	G	A	0.0721487	0.0162011	8.5e-06	0.03855	0.0559071	0.490486	19.8254
43	order	Flavobacteriales	rs7730246	C	T	-0.0199654	0.00434672	4.4e-06	-0.0165942	0.0154805	0.283747	21.0905
44	order	Flavobacteriales	rs78658575	T	C	0.0435217	0.0095485	5.2e-06	0.00277221	0.0347126	0.936347	20.768
45	order	Flavobacteriales	rs9481947	A	G	-0.0561116	0.0126263	8.8e-06	-0.038815	0.0397679	0.329046	19.7427
46	family	CAG-698	rs111279213	A	G	0.0942711	0.0212849	9.5e-06	0.0279523	0.0333343	0.401725	19.6096
47	family	CAG-698	rs11136480	T	C	0.0519496	0.009844	1.3e-07	0.00437131	0.0153876	0.776349	27.8404
48	family	CAG-698	rs112021845	T	C	0.159943	0.0337907	2.2e-06	-0.019842	0.0488569	0.684651	22.397
49	family	CAG-698	rs116380795	C	T	0.17853	0.0344908	2.3e-07	-0.0776224	0.053152	0.144184	26.7837
50	family	CAG-698	rs11725788	G	T	-0.0716012	0.0139717	3e-07	0.012762	0.021714	0.556711	26.2541
51	family	CAG-698	rs117469198	T	A	0.191561	0.0419803	5e-06	-0.0399337	0.0643083	0.534617	20.815
52	family	CAG-698	rs11771779	T	C	0.134401	0.0297506	6.3e-06	0.101071	0.0432533	0.0194532	20.4018
53	family	CAG-698	rs139868657	C	G	0.167804	0.0376156	8.2e-06	0.030298	0.0632012	0.631661	19.894
54	family	CAG-698	rs148334079	A	T	2.16927	0.350429	6e-10	0.103466	0.0529244	0.050586	38.3073
55	family	CAG-698	rs17533177	T	C	0.182126	0.0391103	3.2e-06	-0.0350723	0.0521633	0.501358	21.6778
56	family	CAG-698	rs192285194	G	A	0.126042	0.0270106	3.1e-06	-0.0427902	0.0416915	0.304726	21.7679
57	family	CAG-698	rs2239560	A	G	0.0523483	0.0117804	8.8e-06	0.00599857	0.0188296	0.750051	19.7396
58	family	CAG-698	rs2436180	A	G	0.189207	0.0404637	2.9e-06	0.0212176	0.0604406	0.725553	21.8573
59	family	CAG-698	rs34151877	C	T	0.124791	0.0277093	6.7e-06	0.0144484	0.0400573	0.718328	20.2754
60	family	CAG-698	rs4704062	T	C	-0.0712519	0.0158904	7.3e-06	-0.0182702	0.0240004	0.446512	20.0991
61	family	CAG-698	rs59302213	G	T	0.0629038	0.0133982	2.7e-06	0.00380396	0.020656	0.85389	22.0351
62	family	CAG-698	rs60183000	C	T	0.184984	0.0399864	3.7e-06	-0.0627786	0.0566917	0.268135	21.3943
63	family	CAG-698	rs61768272	C	A	0.121159	0.026924	6.8e-06	-0.0144769	0.0430205	0.736485	20.2435
64	family	CAG-698	rs62245631	A	G	0.15487	0.0310931	6.3e-07	0.100528	0.0421245	0.0170122	24.8005
65	family	CAG-698	rs6500835	A	G	0.0420245	0.00922972	5.3e-06	-0.000218734	0.0144335	0.987909	20.7244
66	family	CAG-698	rs7044085	C	G	0.120457	0.0250798	1.6e-06	0.0174057	0.0392906	0.657767	23.0606
67	family	CAG-698	rs72923982	T	C	0.145042	0.031493	4.1e-06	0.00370625	0.0466258	0.936643	21.2038
68	family	CAG-698	rs7973039	G	A	0.0492945	0.0106651	3.8e-06	0.0176026	0.0170305	0.301328	21.3561
69	family	CAG-698	rs79906173	T	C	0.0853566	0.0182159	2.8e-06	-0.0219597	0.0273576	0.422154	21.9496
70	family	CAG-698	rs9995265	T	C	0.0487691	0.0107332	5.5e-06	-0.0138259	0.0162969	0.396231	20.6388
71	family	CAG-977	rs10899288	C	G	0.0426226	0.00950439	7.3e-06	0.00882271	0.0214856	0.681342	20.1041
72	family	CAG-977	rs112711312	A	G	0.172066	0.0291864	3.7e-09	0.129275	0.0756654	0.0875427	34.7443
73	family	CAG-977	rs117641213	T	G	0.0866007	0.019376	7.8e-06	0.00640462	0.0444377	0.885401	19.9696
74	family	CAG-977	rs117642364	T	G	0.048144	0.0108048	8.4e-06	0.00411047	0.0240919	0.864525	19.8475
75	family	CAG-977	rs118190131	A	G	0.114527	0.0245391	3.1e-06	0.00345323	0.0568621	0.951574	21.7747
76	family	CAG-977	rs12188587	G	A	0.125084	0.0246387	3.8e-07	0.0120883	0.052618	0.818297	25.7645
77	family	CAG-977	rs1402414	T	C	0.0401158	0.00861906	3.3e-06	-0.0162412	0.0199958	0.416658	21.6554
78	family	CAG-977	rs143449347	C	T	0.103439	0.0231356	7.8e-06	0.0197796	0.0550497	0.719366	19.983
79	family	CAG-977	rs149226133	A	G	0.14009	0.0292512	1.7e-06	-0.0137082	0.0596934	0.818368	22.9288
80	family	CAG-977	rs150750498	G	A	0.0848707	0.0191891	9.7e-06	0.0402522	0.0450913	0.372027	19.5551
81	family	CAG-977	rs16879522	G	C	0.0663717	0.0131599	4.6e-07	-0.0289608	0.0305675	0.343416	25.4282
82	family	CAG-977	rs1746329	A	G	0.121096	0.023144	1.7e-07	-0.0370866	0.0534011	0.487374	27.3676
83	family	CAG-977	rs247843	A	G	0.0417317	0.00897414	3.3e-06	0.0406663	0.0208044	0.0506186	21.6173
84	family	CAG-977	rs28868032	G	A	0.0784548	0.0172688	5.5e-06	0.00678723	0.0330761	0.837416	20.6333
85	family	CAG-977	rs6433636	A	G	0.046944	0.0102894	5.1e-06	0.0118408	0.0223351	0.596013	20.8082
86	family	CAG-977	rs6481838	T	C	0.0306713	0.0069164	9.2e-06	0.000916149	0.0161553	0.954777	19.6589
87	family	CAG-977	rs72880389	A	C	0.120297	0.0238048	4.3e-07	0.0335576	0.0518075	0.517155	25.5291
88	family	CAG-977	rs72974335	T	C	0.125757	0.0220718	1.2e-08	0.08578	0.0474927	0.0708908	32.4521
89	family	CAG-977	rs73172093	T	C	0.0340957	0.00755758	6.4e-06	0.00392661	0.0171775	0.819188	20.3464
90	family	CAG-977	rs73951154	T	C	0.123515	0.023098	8.9e-08	0.00902558	0.0468239	0.84715	28.5854
91	family	CAG-977	rs75596697	C	T	0.103546	0.0231329	7.6e-06	-0.0643666	0.0468674	0.169635	20.0291
92	family	CAG-977	rs76452646	T	G	0.175177	0.0323615	6.2e-08	0.0429369	0.0738192	0.560803	29.2921
93	family	CAG-977	rs78146178	T	A	0.1086	0.0221734	9.7e-07	0.0444051	0.0484555	0.359452	23.98
94	family	CAG-977	rs9549296	C	T	0.029018	0.0065386	9.1e-06	0.0454318	0.0151452	0.00270197	19.6888
95	family	CAG-977	rs9812472	G	T	0.0339631	0.00733075	3.6e-06	0.00295447	0.016526	0.858113	21.4572
96	family	Elusimicrobiaceae	rs10169476	T	C	-0.0321673	0.00693068	3.5e-06	0.00690215	0.0157372	0.66096	21.5343
97	family	Elusimicrobiaceae	rs111598340	A	G	0.0898289	0.0193923	3.6e-06	-0.0603748	0.0445331	0.175185	21.45
98	family	Elusimicrobiaceae	rs114024681	G	A	0.0922129	0.0203783	6e-06	0.023388	0.0537876	0.663691	20.4692
99	family	Elusimicrobiaceae	rs114056242	G	A	0.0634035	0.0139738	5.7e-06	0.0571683	0.0314957	0.0695056	20.5803
100	family	Elusimicrobiaceae	rs116957498	T	C	0.0757601	0.0160938	2.5e-06	0.0578333	0.0401653	0.149901	22.1523
101	family	Elusimicrobiaceae	rs12204174	C	T	0.114881	0.0250904	4.7e-06	0.00363141	0.0553736	0.947712	20.9573
102	family	Elusimicrobiaceae	rs12610438	C	T	0.0687314	0.0153112	7.2e-06	0.0297765	0.0371071	0.422294	20.144
103	family	Elusimicrobiaceae	rs138455564	G	A	0.135988	0.0275945	8.3e-07	0.0697444	0.0729282	0.338899	24.2779
104	family	Elusimicrobiaceae	rs139249806	G	A	0.131917	0.0285223	3.7e-06	0.12189	0.0658708	0.064251	21.3839
105	family	Elusimicrobiaceae	rs1444089	T	C	0.0556361	0.012317	6.3e-06	-0.0192155	0.0294721	0.514407	20.3966
106	family	Elusimicrobiaceae	rs147566687	A	G	0.132009	0.0260337	4e-07	0.0188054	0.0613878	0.759348	25.7033
107	family	Elusimicrobiaceae	rs16924464	C	G	0.141593	0.0294666	1.5e-06	-0.0986142	0.0608851	0.105302	23.0822
108	family	Elusimicrobiaceae	rs190940994	T	C	0.0686809	0.0148537	3.8e-06	0.0412402	0.0385712	0.28498	21.3726
109	family	Elusimicrobiaceae	rs193146807	T	G	0.101836	0.0199471	3.3e-07	0.0697077	0.0485638	0.151178	26.0554
110	family	Elusimicrobiaceae	rs2096386	G	A	0.02871	0.00595566	1.4e-06	-0.00257087	0.0142359	0.856689	23.2306
111	family	Elusimicrobiaceae	rs2196610	T	C	-0.0278918	0.00616553	6.1e-06	-0.0108963	0.0146304	0.456412	20.4582
112	family	Elusimicrobiaceae	rs34693181	C	T	0.113072	0.0253107	7.9e-06	0.0757063	0.0509917	0.137629	19.9506
113	family	Elusimicrobiaceae	rs34974477	A	G	0.11299	0.0251967	7.3e-06	0.0704972	0.0587756	0.23036	20.1024
114	family	Elusimicrobiaceae	rs35783488	G	A	0.127786	0.027252	2.7e-06	0.0848122	0.0609202	0.163866	21.9798
115	family	Elusimicrobiaceae	rs560107	A	G	0.0343447	0.007503	4.7e-06	0.0117362	0.0178558	0.511004	20.9461
116	family	Elusimicrobiaceae	rs61770492	T	C	0.112618	0.024841	5.8e-06	0.0528853	0.0491122	0.281557	20.5462
117	family	Elusimicrobiaceae	rs71411664	G	A	0.0874564	0.0187213	3e-06	0.0141543	0.0409955	0.729894	21.8155
118	family	Elusimicrobiaceae	rs7262243	T	C	0.0822496	0.017914	4.4e-06	-0.0286574	0.0396856	0.470226	21.0735
119	family	Elusimicrobiaceae	rs72829169	T	C	0.103901	0.0183669	1.5e-08	0.0339007	0.0392511	0.38776	31.9906
120	family	Elusimicrobiaceae	rs7287312	A	T	0.141068	0.0312	6.1e-06	-0.0127603	0.0568211	0.822314	20.4363
121	family	Elusimicrobiaceae	rs76008757	C	G	0.101548	0.022018	4e-06	0.128177	0.0522874	0.0142302	21.2638
122	family	Elusimicrobiaceae	rs76422071	T	C	-0.0381567	0.00852297	7.6e-06	0.0160147	0.0204319	0.433153	20.0361
123	family	Elusimicrobiaceae	rs77000231	T	G	0.115148	0.0229339	5.1e-07	-0.0402929	0.0530073	0.447171	25.2006
124	family	Elusimicrobiaceae	rs7743698	G	T	-0.0281018	0.0061997	5.8e-06	-0.0137547	0.0146295	0.347113	20.5391
125	family	Elusimicrobiaceae	rs78519478	T	C	0.0669146	0.015074	9e-06	-0.0352366	0.0339975	0.299993	19.6988
126	family	Elusimicrobiaceae	rs7958705	A	G	0.0611432	0.013355	4.7e-06	0.0224079	0.030656	0.464813	20.9538
127	family	Elusimicrobiaceae	rs8055008	A	C	0.0350337	0.00720756	1.2e-06	0.00204505	0.0167488	0.902819	23.6184
128	family	Elusimicrobiaceae	rs868915	G	A	0.0521942	0.0109256	1.8e-06	0.0195271	0.0255305	0.444359	22.8144
129	family	Elusimicrobiaceae	rs9892222	C	T	0.0527225	0.0119187	9.7e-06	0.00887949	0.0274306	0.74616	19.5609
130	family	Fusobacteriaceae	rs111838219	A	G	0.111725	0.0240452	3.4e-06	0.0921728	0.0627277	0.141721	21.5823
131	family	Fusobacteriaceae	rs112545520	C	T	0.101809	0.0227868	7.9e-06	0.0812567	0.0619759	0.189824	19.9554
132	family	Fusobacteriaceae	rs115079672	T	C	-0.086953	0.0195043	8.3e-06	-0.0390549	0.0552325	0.479504	19.8684
133	family	Fusobacteriaceae	rs117340124	A	G	0.0954984	0.020857	4.7e-06	0.0128375	0.0570126	0.821847	20.9577
134	family	Fusobacteriaceae	rs117995346	C	T	0.113984	0.0250426	5.3e-06	0.120486	0.0746954	0.106738	20.7101
135	family	Fusobacteriaceae	rs1476635	G	A	0.0355363	0.00718235	7.5e-07	0.0073532	0.0200961	0.714439	24.4718
136	family	Fusobacteriaceae	rs153555	G	C	0.0797785	0.0158068	4.5e-07	0.0026027	0.0449441	0.953821	25.4647
137	family	Fusobacteriaceae	rs17384708	T	A	0.0324948	0.00727923	8e-06	-0.00525481	0.0197374	0.790058	19.921
138	family	Fusobacteriaceae	rs180898386	T	C	0.104968	0.0230971	5.5e-06	0.13854	0.0557119	0.0128923	20.6468
139	family	Fusobacteriaceae	rs1872170	G	T	-0.0252786	0.00517843	1.1e-06	-0.00715391	0.0145421	0.622759	23.8212
140	family	Fusobacteriaceae	rs2797225	T	A	-0.0280484	0.00504004	2.6e-08	0.0384435	0.0142134	0.00683581	30.9601
141	family	Fusobacteriaceae	rs330746	T	C	-0.0255817	0.00568616	6.8e-06	-0.000238367	0.0160105	0.988121	20.2337
142	family	Fusobacteriaceae	rs41287304	C	G	0.0918482	0.0167264	4e-08	-0.0289072	0.0425067	0.496464	30.1433
143	family	Fusobacteriaceae	rs4367998	T	C	0.0707274	0.0155925	5.7e-06	0.04071	0.0440911	0.355843	20.5683
144	family	Fusobacteriaceae	rs4469275	G	A	0.110993	0.0246017	6.4e-06	-0.0175947	0.0782519	0.822099	20.3477
145	family	Fusobacteriaceae	rs59437174	C	G	-0.0390434	0.00878217	8.8e-06	-0.00197422	0.0234327	0.932857	19.7581
146	family	Fusobacteriaceae	rs5996521	G	A	-0.0253359	0.00550071	4.1e-06	-0.00533714	0.014911	0.720392	21.2075
147	family	Fusobacteriaceae	rs61890788	G	A	0.0461515	0.0089934	2.9e-07	0.0433639	0.0249812	0.0825886	26.3256
148	family	Fusobacteriaceae	rs62473940	T	C	0.0766251	0.0171988	8.4e-06	0.00779677	0.0455505	0.864092	19.8427
149	family	Fusobacteriaceae	rs6763811	C	T	-0.0243326	0.00536289	5.7e-06	-0.0181538	0.0151549	0.230964	20.5794
150	family	Fusobacteriaceae	rs72802577	T	C	0.0889704	0.0198742	7.6e-06	-0.0721324	0.0532103	0.175223	20.0339
151	family	Fusobacteriaceae	rs77137860	G	A	0.0315476	0.0069595	5.8e-06	0.00842018	0.0189084	0.656092	20.5414
152	family	Fusobacteriaceae	rs77285433	T	A	0.106762	0.021767	9.4e-07	0.112095	0.0578217	0.0525473	24.0486
153	family	Fusobacteriaceae	rs77318370	G	A	-0.0560151	0.012377	6e-06	-0.0338059	0.0375216	0.367604	20.4755
154	family	Fusobacteriaceae	rs79720220	A	G	0.0688687	0.015207	5.9e-06	0.0443622	0.0399578	0.266901	20.5027
155	family	Lentimicrobiaceae	rs1121860	G	A	0.0255359	0.00576106	9.3e-06	-0.0041096	0.0161507	0.799145	19.6405
156	family	Lentimicrobiaceae	rs117221183	A	G	-0.0551791	0.0110652	6.1e-07	0.029244	0.0325227	0.368553	24.8591
157	family	Lentimicrobiaceae	rs117518734	A	G	0.0551897	0.0116107	2e-06	-0.00713416	0.0327126	0.827362	22.5867
158	family	Lentimicrobiaceae	rs12320517	A	T	-0.0296246	0.00540598	4.3e-08	0.0152279	0.0147	0.300243	30.02
159	family	Lentimicrobiaceae	rs12642830	A	G	0.0345798	0.00774753	8.1e-06	-0.0203787	0.0209202	0.33	19.9146
160	family	Lentimicrobiaceae	rs1320255	C	G	-0.0638753	0.0137667	3.5e-06	0.0362784	0.0363857	0.31874	21.5209
161	family	Lentimicrobiaceae	rs13377448	T	G	-0.0277615	0.00622768	8.3e-06	-0.0127464	0.017689	0.471163	19.865
162	family	Lentimicrobiaceae	rs148290269	G	A	-0.0879676	0.0190382	3.8e-06	-0.00558033	0.0591754	0.92487	21.3426
163	family	Lentimicrobiaceae	rs185579877	A	G	0.0517753	0.0110333	2.7e-06	-0.00131046	0.030832	0.966098	22.0135
164	family	Lentimicrobiaceae	rs3751784	C	T	-0.0270466	0.00601962	7e-06	-0.00286375	0.0164878	0.86211	20.1809
165	family	Lentimicrobiaceae	rs634308	C	T	-0.0260529	0.00551829	2.3e-06	0.0342902	0.0155777	0.0277198	22.2822
166	family	Lentimicrobiaceae	rs6415518	T	A	-0.0250363	0.00539582	3.5e-06	0.00555479	0.014779	0.707022	21.5219
167	family	Lentimicrobiaceae	rs7166037	A	G	0.0397739	0.00895051	8.8e-06	0.0133795	0.0253295	0.597349	19.7404
168	family	Lentimicrobiaceae	rs72721189	A	C	0.0276993	0.00618639	7.6e-06	-0.00701809	0.0170985	0.681475	20.0409
169	family	Lentimicrobiaceae	rs73186217	C	A	-0.043116	0.00972249	9.2e-06	0.016988	0.0259397	0.51253	19.6597
170	family	Lentimicrobiaceae	rs78150455	A	G	0.0739443	0.016659	9.1e-06	0.0089094	0.0436203	0.838159	19.6954
171	family	Lentimicrobiaceae	rs79186989	C	T	-0.064243	0.0138764	3.7e-06	0.0197719	0.039815	0.619475	21.4265
172	family	Lentimicrobiaceae	rs9277419	G	A	0.0268078	0.00595796	6.8e-06	-0.0584595	0.0165152	0.000400535	20.2386
173	family	Lentimicrobiaceae	rs995040	G	T	0.0352952	0.00797962	9.7e-06	-0.011105	0.021691	0.608676	19.5578
174	genus	Alistipes	rs112122255	T	C	-0.139342	0.0297145	2.7e-06	0.0319937	0.0297044	0.28145	21.9827
175	genus	Alistipes	rs112166600	C	T	-0.190456	0.0421828	6.3e-06	0.0117985	0.0391134	0.76292	20.3785
176	genus	Alistipes	rs116240643	T	C	0.312204	0.0697253	7.5e-06	0.0685475	0.0634397	0.279914	20.0424
177	genus	Alistipes	rs1398956	A	G	-0.32067	0.057986	3.2e-08	-0.0620338	0.0544006	0.254155	30.5721
178	genus	Alistipes	rs159515	C	T	0.066761	0.0149244	7.7e-06	-0.000253399	0.0146099	0.986162	20.0035
179	genus	Alistipes	rs1730971	T	A	0.0828834	0.0184839	7.3e-06	-0.00542568	0.0178748	0.761481	20.1003
180	genus	Alistipes	rs1871324	T	G	0.0728245	0.0162868	7.8e-06	-0.0359399	0.0155638	0.0209324	19.9865
181	genus	Alistipes	rs191639411	A	G	-0.139647	0.0315002	9.3e-06	0.0879306	0.0302683	0.00367215	19.6468
182	genus	Alistipes	rs34312679	C	T	0.0777328	0.0170988	5.5e-06	0.00126694	0.0172412	0.941421	20.6601
183	genus	Alistipes	rs4556838	A	C	-0.0656847	0.014385	5e-06	0.0234464	0.0142467	0.099816	20.8431
184	genus	Alistipes	rs55683640	C	A	0.149992	0.0337159	8.6e-06	-0.0365468	0.0319365	0.252475	19.7843
185	genus	Alistipes	rs61941270	C	G	0.116199	0.0253397	4.5e-06	-0.0291124	0.025619	0.255806	21.0211
186	genus	Alistipes	rs7109714	C	G	-0.171839	0.037887	5.7e-06	0.0381712	0.0380745	0.316083	20.5645
187	genus	Alistipes	rs73187158	T	C	-0.162729	0.0354281	4.4e-06	0.00418843	0.0353973	0.905809	21.0906
188	genus	Alistipes	rs75266414	C	G	-0.0996219	0.0209903	2.1e-06	-0.00331708	0.0216163	0.878041	22.5178
189	genus	Alistipes	rs76064520	A	C	-0.167056	0.0344455	1.2e-06	0.00241795	0.0353291	0.945435	23.5133
190	genus	Alistipes	rs76873365	A	C	-0.197486	0.0388194	3.6e-07	0.00858959	0.0353588	0.808062	25.872
191	genus	Alistipes	rs907203	G	A	-0.0670799	0.014629	4.5e-06	0.0111868	0.0142744	0.433219	21.0189
192	genus	Bacillus AY	rs114602896	T	C	0.124088	0.0243153	3.3e-07	0.0134309	0.0662308	0.8393	26.0348
193	genus	Bacillus AY	rs115056000	A	G	0.0284359	0.00633882	7.3e-06	0.00536501	0.017892	0.764288	20.1174
194	genus	Bacillus AY	rs117726300	G	A	0.0617091	0.0139023	9e-06	-0.0366333	0.0393599	0.351994	19.6961
195	genus	Bacillus AY	rs12448177	A	G	0.0865097	0.01892	4.8e-06	0.110916	0.0492881	0.0244264	20.8998
196	genus	Bacillus AY	rs12612811	C	T	-0.0307312	0.00649968	2.3e-06	-0.00468769	0.0183753	0.79864	22.3475
197	genus	Bacillus AY	rs12683181	C	T	0.0253811	0.00561384	6.2e-06	0.00727824	0.015524	0.639186	20.4341
198	genus	Bacillus AY	rs147784694	T	G	-0.0607719	0.01371	9.3e-06	0.0147092	0.0418045	0.724945	19.642
199	genus	Bacillus AY	rs556746	A	G	-0.0523709	0.0118412	9.7e-06	-0.0434936	0.0353991	0.219197	19.5543
200	genus	Bacillus AY	rs62216401	G	A	-0.0653123	0.0140744	3.5e-06	-0.0402419	0.0394663	0.307893	21.527
201	genus	Bacillus AY	rs6714153	G	T	-0.0306065	0.00672718	5.4e-06	-0.00183226	0.0188287	0.922478	20.6926
202	genus	Bacillus AY	rs6770435	A	G	0.0261349	0.00566271	3.9e-06	0.00713657	0.0156662	0.648721	21.2935
203	genus	Bacillus AY	rs7263731	A	G	0.106109	0.0233157	5.3e-06	0.095305	0.0683143	0.162987	20.7044
204	genus	Bacillus AY	rs72836154	G	C	0.109291	0.0238959	4.8e-06	0.00650561	0.0650262	0.920308	20.9111
205	genus	Bacillus AY	rs73573552	A	G	0.0234987	0.00519619	6.1e-06	0.00988638	0.014261	0.488155	20.4443
206	genus	Bacillus AY	rs748144	A	G	0.0280776	0.00620811	6.1e-06	0.0317649	0.0176918	0.0725805	20.4482
207	genus	Bacillus AY	rs79833227	A	C	-0.0311643	0.00700937	8.7e-06	-0.0178487	0.0198429	0.368385	19.7611
208	genus	Bacillus AY	rs80037567	A	C	0.0892936	0.0198063	6.5e-06	0.0613048	0.0498976	0.219217	20.3183
209	genus	Bacillus AY	rs80155722	A	G	0.0564745	0.0126741	8.4e-06	0.0367554	0.0360294	0.307657	19.8484
210	genus	Bacillus AY	rs8061031	A	G	0.0239125	0.00518744	4e-06	-0.0161749	0.0142327	0.255764	21.2421
211	genus	Bacillus AY	rs9345991	A	T	0.0238894	0.00540428	9.8e-06	-0.0231723	0.0149773	0.121824	19.5339
212	genus	Brevibacillus B	rs10916738	T	C	0.0495789	0.00991626	5.7e-07	0.0103889	0.0164491	0.527661	24.9892
213	genus	Brevibacillus B	rs118055475	G	A	0.089715	0.0197848	5.8e-06	0.052778	0.0354382	0.136409	20.5552
214	genus	Brevibacillus B	rs11841139	G	A	0.0811181	0.0165949	1e-06	0.0198785	0.0278775	0.475806	23.8858
215	genus	Brevibacillus B	rs13223549	G	A	-0.0488399	0.00880449	2.9e-08	-0.0133002	0.0150234	0.375993	30.7606
216	genus	Brevibacillus B	rs1375131	C	T	-0.0424128	0.00854718	7e-07	-0.0212176	0.0147602	0.15058	24.6151
217	genus	Brevibacillus B	rs138926167	A	C	0.132331	0.0289757	4.9e-06	-0.0500649	0.0480319	0.29726	20.8502
218	genus	Brevibacillus B	rs1419759	T	C	0.0446507	0.00924291	1.4e-06	0.0121937	0.0156552	0.436042	23.3288
219	genus	Brevibacillus B	rs150791980	A	G	0.140495	0.0303304	3.6e-06	0.0918013	0.0546754	0.0931472	21.4496
220	genus	Brevibacillus B	rs1701094	A	G	0.0702862	0.0158953	9.8e-06	0.015379	0.0274447	0.575232	19.546
221	genus	Brevibacillus B	rs1834575	A	G	0.0414229	0.00837813	7.6e-07	0.00467891	0.0142871	0.743296	24.4366
222	genus	Brevibacillus B	rs6018697	G	C	-0.0408669	0.00924208	9.8e-06	-0.032065	0.0158822	0.0434941	19.546
223	genus	Brevibacillus B	rs6432310	G	T	0.0447612	0.00915775	1e-06	-0.0161136	0.0153917	0.295147	23.8825
224	genus	Brevibacillus B	rs6491899	A	G	0.0386008	0.00838679	4.2e-06	0.00321587	0.0142771	0.821788	21.1766
225	genus	Brevibacillus B	rs7150822	G	A	-0.0446689	0.00968348	4e-06	0.00356307	0.0161765	0.825667	21.2717
226	genus	Brevibacillus B	rs72964401	G	A	0.0656497	0.0136516	1.5e-06	0.0179857	0.0228066	0.430334	23.1181
227	genus	Brevibacillus B	rs73166234	C	T	0.1224	0.026755	4.8e-06	0.0269031	0.0440342	0.541226	20.9222
228	genus	Brevibacillus B	rs7521255	G	A	0.0636575	0.0140152	5.6e-06	-0.00478534	0.0246941	0.846344	20.6231
229	genus	Brevibacillus B	rs77204798	A	T	0.201538	0.0389725	2.3e-07	0.0449718	0.0651427	0.489969	26.7332
230	genus	Brevibacillus B	rs78711294	G	A	-0.084682	0.0186418	5.6e-06	-0.00357287	0.031387	0.909371	20.6282
231	genus	Demequina	rs111701541	C	T	-0.0578256	0.0126853	5.2e-06	0.0170204	0.0385742	0.65904	20.7727
232	genus	Demequina	rs11223695	T	C	-0.0296275	0.00604656	9.6e-07	0.00528869	0.0184164	0.77398	24.0009
233	genus	Demequina	rs112429089	T	C	0.0263855	0.00595555	9.4e-06	0.0248099	0.0194841	0.202895	19.6219
234	genus	Demequina	rs112783565	G	A	0.100767	0.0225576	7.9e-06	0.0655845	0.0617387	0.288102	19.9483
235	genus	Demequina	rs114523689	G	A	-0.0736704	0.0134152	4e-08	-0.0510271	0.0429289	0.234581	30.1471
236	genus	Demequina	rs12407592	C	T	0.0266857	0.0051625	2.4e-07	-1.88443e-05	0.0161777	0.999071	26.7111
237	genus	Demequina	rs1378751	T	C	-0.0260768	0.00588729	9.5e-06	-0.0259923	0.0174651	0.136687	19.6125
238	genus	Demequina	rs151012844	G	A	-0.0809428	0.0183174	9.9e-06	-0.0747802	0.058026	0.197489	19.5201
239	genus	Demequina	rs2180025	G	A	-0.0204974	0.00459066	8e-06	-0.0201795	0.0142614	0.157075	19.9297
240	genus	Demequina	rs2256862	A	G	0.0208573	0.00469416	8.9e-06	-0.0069372	0.0144734	0.631721	19.7358
241	genus	Demequina	rs2280919	G	A	0.020581	0.00460354	7.8e-06	0.00562123	0.0142866	0.693977	19.9804
242	genus	Demequina	rs541713	G	A	-0.0329883	0.0065139	4.1e-07	-0.0302067	0.0202147	0.135099	25.6385
243	genus	Demequina	rs7216027	A	G	0.0211947	0.00460906	4.3e-06	0.0103695	0.0143037	0.468479	21.139
244	genus	Demequina	rs72652672	A	G	0.0354638	0.0079669	8.5e-06	-0.0325973	0.0245551	0.184339	19.8082
245	genus	Demequina	rs73369545	A	G	-0.0393736	0.00885758	8.8e-06	0.00237334	0.0258907	0.926962	19.7531
246	genus	Demequina	rs7605169	T	C	-0.0219276	0.00466603	2.6e-06	-0.0207304	0.014262	0.146075	22.0771
247	genus	Demequina	rs772811	T	C	-0.057019	0.0128939	9.8e-06	0.00285646	0.0351496	0.935231	19.549
248	genus	Helicobacter	rs11655461	A	G	-0.028234	0.00563775	5.5e-07	0.0128376	0.0167347	0.443006	25.0719
249	genus	Helicobacter	rs116763898	C	G	0.103925	0.0221768	2.8e-06	0.0355361	0.0614553	0.563101	21.9531
250	genus	Helicobacter	rs116940947	A	T	0.0705674	0.0148394	2e-06	0.0794528	0.0458078	0.0828324	22.6063
251	genus	Helicobacter	rs12190797	A	G	0.0480913	0.00918321	1.6e-07	-0.0753806	0.0278993	0.00689493	27.4156
252	genus	Helicobacter	rs12929254	C	G	0.0217897	0.00489569	8.6e-06	-0.01592	0.0144273	0.269826	19.8029
253	genus	Helicobacter	rs13418009	G	A	-0.0536534	0.0120217	8.1e-06	0.0179764	0.0330004	0.585937	19.9121
254	genus	Helicobacter	rs141126781	T	C	0.0574886	0.0122299	2.6e-06	-0.0184883	0.0341321	0.588046	22.0888
255	genus	Helicobacter	rs141865147	C	T	0.102396	0.0227139	6.5e-06	-0.0842021	0.0700209	0.22916	20.3159
256	genus	Helicobacter	rs146445319	T	C	-0.0568613	0.012819	9.2e-06	0.00759285	0.0368018	0.836543	19.6689
257	genus	Helicobacter	rs147585971	T	G	-0.0621771	0.0127343	1e-06	0.00313334	0.0407271	0.938675	23.8322
258	genus	Helicobacter	rs17533098	G	T	-0.0481184	0.010719	7.2e-06	0.0384096	0.0320042	0.230084	20.145
259	genus	Helicobacter	rs191451927	G	A	0.0811872	0.0148854	4.9e-08	-0.0440882	0.044306	0.319696	29.7378
260	genus	Helicobacter	rs2586183	T	A	0.0217225	0.00471777	4.1e-06	-0.0185229	0.0142565	0.193857	21.1934
261	genus	Helicobacter	rs3741395	C	T	0.0230097	0.00480491	1.7e-06	0.000789333	0.0142507	0.955829	22.9248
262	genus	Helicobacter	rs56408216	C	T	0.102241	0.0215464	2.1e-06	-0.0193846	0.0587459	0.741419	22.5089
263	genus	Helicobacter	rs62324492	T	A	0.0869372	0.0185139	2.7e-06	-0.102959	0.0559437	0.0657098	22.0429
264	genus	Helicobacter	rs6435891	T	C	-0.0264103	0.0057144	3.8e-06	-0.00773556	0.0166386	0.641993	21.353
265	genus	Helicobacter	rs6810793	T	G	-0.0241465	0.0050398	1.7e-06	0.0181786	0.0149926	0.225319	22.9475
266	genus	Helicobacter	rs7620083	C	T	0.0939856	0.0203048	3.7e-06	-0.00835475	0.0594942	0.888321	21.418
267	genus	Helicobacter	rs77046985	G	A	-0.0364004	0.00798926	5.2e-06	0.0127372	0.0240228	0.595963	20.7517
268	genus	UBA6398	rs10795863	G	A	-0.10017	0.022339	7.3e-06	-0.0251171	0.0240464	0.296241	20.1003
269	genus	UBA6398	rs10877153	G	C	0.0693243	0.0155546	8.3e-06	-0.0102519	0.015888	0.518759	19.8567
270	genus	UBA6398	rs111860593	T	C	0.126395	0.0264951	1.8e-06	0.0297516	0.0275072	0.279433	22.7501
271	genus	UBA6398	rs115000592	T	C	0.149828	0.0316729	2.2e-06	0.00837564	0.0313434	0.789298	22.3699
272	genus	UBA6398	rs11706891	C	G	0.130941	0.0295762	9.5e-06	0.0263295	0.0309773	0.395348	19.5939
273	genus	UBA6398	rs117823163	C	T	0.168635	0.0376285	7.4e-06	0.079854	0.0369283	0.0305865	20.0778
274	genus	UBA6398	rs13155727	A	G	-0.08262	0.0178586	3.7e-06	-0.0419001	0.0184166	0.0228981	21.3959
275	genus	UBA6398	rs145124532	A	G	0.237914	0.0517045	4.2e-06	0.0762504	0.0558347	0.172051	21.1659
276	genus	UBA6398	rs145918313	A	C	0.215019	0.0452631	2e-06	0.000115257	0.0432095	0.997872	22.559
277	genus	UBA6398	rs147448461	A	G	0.148306	0.0315918	2.7e-06	-0.0188833	0.0329847	0.566993	22.0304
278	genus	UBA6398	rs149206219	T	C	0.228232	0.051417	9e-06	0.0360818	0.0528044	0.494411	19.6967
279	genus	UBA6398	rs2075972	C	T	-0.0803769	0.0168806	1.9e-06	0.000837479	0.0174581	0.961739	22.6642
280	genus	UBA6398	rs4263561	C	T	-0.0612962	0.0137268	8e-06	-0.00789519	0.0142129	0.578557	19.9335
281	genus	UBA6398	rs4777557	A	T	0.142654	0.0256552	2.7e-08	0.018745	0.0270584	0.488461	30.908
282	genus	UBA6398	rs5754492	G	A	0.175772	0.0386033	5.3e-06	-0.0161388	0.0421962	0.702111	20.7255
283	genus	UBA6398	rs61857102	G	C	0.154782	0.0323166	1.7e-06	-0.0149597	0.0337694	0.657768	22.9321
284	genus	UBA6398	rs71419536	G	A	0.172085	0.0359206	1.7e-06	-0.0113127	0.037134	0.760636	22.9432
285	genus	UBA6398	rs730422	A	G	0.0682003	0.015399	9.5e-06	0.00376689	0.0155698	0.80883	19.6084
286	genus	UBA6398	rs77852502	T	G	0.147706	0.0322389	4.6e-06	0.0568585	0.0331166	0.0859944	20.9841
287	genus	UBA6398	rs77898767	T	G	0.23143	0.0483464	1.7e-06	0.0203206	0.049597	0.682017	22.9068
288	genus	UBA6398	rs78473328	C	A	-0.134339	0.0267301	5e-07	-0.0436953	0.0277395	0.11521	25.2498
289	genus	UBA6398	rs78720827	C	T	0.18111	0.0368224	8.7e-07	-0.0331231	0.0369572	0.370116	24.1833
290	genus	UBA6398	rs9646979	A	T	0.0790265	0.0178714	9.8e-06	-0.0202186	0.0181016	0.264013	19.5471
291	genus	UBA7182	rs1094981	C	T	0.0301087	0.00635812	2.2e-06	-0.0273387	0.0146388	0.0618244	22.4172
292	genus	UBA7182	rs111591264	T	G	-0.11405	0.024541	3.4e-06	0.103987	0.056296	0.0647247	21.5904
293	genus	UBA7182	rs114425348	T	C	0.0337341	0.00735819	4.5e-06	-0.00265001	0.0166075	0.873222	21.0112
294	genus	UBA7182	rs117295490	A	C	0.0540536	0.0121191	8.2e-06	-0.0392142	0.0289774	0.175971	19.8867
295	genus	UBA7182	rs118072532	A	G	0.132576	0.0239436	3.1e-08	-0.0200028	0.0545086	0.713645	30.6482
296	genus	UBA7182	rs1443172	G	A	0.0307317	0.00688761	8.1e-06	-0.00986852	0.015736	0.530573	19.9017
297	genus	UBA7182	rs17162858	C	T	0.0336502	0.00681669	8e-07	0.0166436	0.0160347	0.299281	24.3603
298	genus	UBA7182	rs17349757	C	T	-0.0424914	0.00959895	9.6e-06	0.0372143	0.0215476	0.084155	19.5888
299	genus	UBA7182	rs2278849	G	A	0.0678071	0.0148693	5.1e-06	-0.0609763	0.0349141	0.0807291	20.7885
300	genus	UBA7182	rs4968889	T	C	-0.029489	0.00653464	6.4e-06	-0.000749305	0.0149176	0.959939	20.3578
301	genus	UBA7182	rs554124	C	T	0.0378026	0.00825996	4.7e-06	0.00863194	0.0194294	0.656845	20.9383
302	genus	UBA7182	rs55796004	G	T	0.0339386	0.00626866	6.2e-08	-0.00336317	0.014507	0.816669	29.3017
303	genus	UBA7182	rs57459184	A	G	-0.028932	0.00641822	6.6e-06	-0.0214119	0.0147546	0.146723	20.3134
304	genus	UBA7182	rs58946373	T	C	0.104556	0.0228438	4.7e-06	0.0256192	0.0483178	0.595958	20.9419
305	genus	UBA7182	rs6456551	T	C	-0.0376747	0.00822077	4.6e-06	0.0414292	0.0184574	0.0247948	20.9956
306	genus	UBA7182	rs75246833	T	A	-0.124349	0.0250241	6.7e-07	0.122018	0.0564077	0.0305295	24.6844
307	genus	UBA7182	rs77267317	G	A	0.0630045	0.0139131	5.9e-06	-0.0461107	0.0324244	0.154997	20.4998
308	genus	UBA7182	rs79080656	A	T	-0.0922638	0.0208264	9.4e-06	-0.0125817	0.04249	0.767146	19.6195
309	genus	UBA7182	rs908237	A	G	0.0320039	0.0071434	7.5e-06	0.0094597	0.0164723	0.565781	20.0655
310	Species	Blautia sp001304935	rs10497521	C	T	-0.0718947	0.0148629	1.3e-06	-0.0182852	0.0220563	0.407091	23.3906
311	Species	Blautia sp001304935	rs114081723	A	T	0.180116	0.0317909	1.5e-08	-0.0178183	0.042647	0.676088	32.0888
312	Species	Blautia sp001304935	rs115707269	A	G	0.168265	0.0373666	6.7e-06	-0.0253635	0.0515237	0.62253	20.271
313	Species	Blautia sp001304935	rs117918530	G	A	0.119673	0.0270317	9.6e-06	-0.00635241	0.0390662	0.870828	19.593
314	Species	Blautia sp001304935	rs12183541	T	G	0.0761242	0.0161782	2.5e-06	-0.00707314	0.0244632	0.77248	22.1329
315	Species	Blautia sp001304935	rs12435976	T	A	-0.0427833	0.00944287	5.9e-06	0.0102354	0.0143443	0.475506	20.5208
316	Species	Blautia sp001304935	rs13274856	C	T	0.10852	0.0216775	5.6e-07	0.0286896	0.0322142	0.37315	25.0527
317	Species	Blautia sp001304935	rs144583916	A	T	0.153229	0.0333708	4.4e-06	-0.0267726	0.0518531	0.605634	21.0767
318	Species	Blautia sp001304935	rs145847454	A	G	0.0585718	0.0131	7.8e-06	-0.00373233	0.0192854	0.846543	19.9843
319	Species	Blautia sp001304935	rs147296376	A	C	0.177493	0.0344684	2.6e-07	0.0281325	0.0504136	0.576822	26.5078
320	Species	Blautia sp001304935	rs2224153	A	G	-0.0478212	0.00999479	1.7e-06	-0.0251753	0.0150773	0.0949708	22.8848
321	Species	Blautia sp001304935	rs26147	G	A	0.0436257	0.00947517	4.1e-06	0.0311685	0.0142225	0.0284158	21.1917
322	Species	Blautia sp001304935	rs2678796	A	G	-0.0951989	0.019855	1.6e-06	-0.0243453	0.0276723	0.378982	22.9815
323	Species	Blautia sp001304935	rs7227267	A	G	0.0461591	0.00961494	1.6e-06	0.0147281	0.0143497	0.304719	23.0396
324	Species	Blautia sp001304935	rs72834033	G	A	0.151712	0.0286251	1.2e-07	0.00801037	0.0404508	0.843024	28.0802
325	Species	Blautia sp001304935	rs763475	C	T	0.07009	0.0150079	3e-06	0.0162331	0.0223117	0.466885	21.8035
326	Species	Blautia sp001304935	rs78943972	C	G	0.13834	0.0303478	5.2e-06	0.0790427	0.0462856	0.087688	20.7728
327	Species	CAG-485 sp002404675	rs10871677	T	G	0.0945277	0.0203074	3.2e-06	0.0529478	0.0329392	0.107958	21.6603
328	Species	CAG-485 sp002404675	rs11021720	C	G	-0.0592819	0.012621	2.6e-06	-0.00418269	0.020764	0.840355	22.0552
329	Species	CAG-485 sp002404675	rs112326845	T	C	0.0716039	0.0157264	5.3e-06	-0.00227459	0.0275401	0.934176	20.7238
330	Species	CAG-485 sp002404675	rs115282868	G	A	0.0563131	0.0121721	3.7e-06	-0.0271086	0.020102	0.177481	21.3965
331	Species	CAG-485 sp002404675	rs116222197	T	C	-0.120588	0.0269702	7.8e-06	0.0230091	0.0451771	0.610536	19.9845
332	Species	CAG-485 sp002404675	rs117170930	A	G	0.12964	0.0284561	5.2e-06	-0.0489691	0.0447849	0.274205	20.7483
333	Species	CAG-485 sp002404675	rs141167708	A	T	0.174208	0.0349983	6.4e-07	0.0334886	0.0664445	0.614255	24.7683
334	Species	CAG-485 sp002404675	rs17620535	C	G	-0.04918	0.0107886	5.2e-06	0.0143895	0.0178327	0.419715	20.7731
335	Species	CAG-485 sp002404675	rs17674149	G	A	0.0817685	0.0184794	9.7e-06	-0.0327723	0.0307576	0.286649	19.5727
336	Species	CAG-485 sp002404675	rs1868719	G	A	0.141991	0.0298352	1.9e-06	-0.0528788	0.0459392	0.249707	22.6422
337	Species	CAG-485 sp002404675	rs2088108	A	G	0.0607863	0.0137427	9.7e-06	0.00509284	0.0235684	0.828919	19.5579
338	Species	CAG-485 sp002404675	rs35311333	A	G	0.133983	0.0297037	6.5e-06	0.016028	0.052607	0.760615	20.3391
339	Species	CAG-485 sp002404675	rs55998350	C	A	0.0918758	0.0195588	2.6e-06	-0.00775713	0.031374	0.804717	22.0583
340	Species	CAG-485 sp002404675	rs62129301	T	C	0.116007	0.023824	1.1e-06	-0.0385843	0.0384982	0.31623	23.7025
341	Species	CAG-485 sp002404675	rs72681268	T	C	0.181171	0.0390936	3.6e-06	-0.0720345	0.0588213	0.220714	21.4694
342	Species	CAG-485 sp002404675	rs7661429	G	A	-0.0392654	0.00878569	7.8e-06	0.00427622	0.0144226	0.766853	19.9674
343	Species	CAG-485 sp002404675	rs7857497	G	A	-0.0524618	0.0117605	8.2e-06	0.0153896	0.0189455	0.416614	19.8925
344	Species	CAG-485 sp002404675	rs844732	C	T	-0.0631159	0.0129745	1.1e-06	0.0345247	0.0209906	0.100018	23.6565
345	Species	CAG-83 sp000435555	rs10500	C	T	-0.291437	0.0656133	8.9e-06	0.0947534	0.0404004	0.0190086	19.7224
346	Species	CAG-83 sp000435555	rs112609918	T	A	0.176512	0.0379789	3.4e-06	-0.0113725	0.0264721	0.667484	21.5932
347	Species	CAG-83 sp000435555	rs12284170	A	G	0.227719	0.0484201	2.6e-06	-0.0604069	0.0328863	0.0662338	22.1106
348	Species	CAG-83 sp000435555	rs12355282	A	G	-0.181463	0.041062	9.9e-06	0.00935106	0.0259753	0.718848	19.5232
349	Species	CAG-83 sp000435555	rs13237824	A	G	-0.168064	0.0368835	5.2e-06	0.0306375	0.0236282	0.194752	20.7558
350	Species	CAG-83 sp000435555	rs146787634	T	G	-0.227514	0.0497081	4.7e-06	-0.0309473	0.0336108	0.357178	20.9419
351	Species	CAG-83 sp000435555	rs148677502	T	C	-0.237111	0.0531113	8e-06	0.000963088	0.0321102	0.976073	19.9243
352	Species	CAG-83 sp000435555	rs28383634	A	G	0.201254	0.045343	9.1e-06	-0.00452864	0.0295219	0.878083	19.6935
353	Species	CAG-83 sp000435555	rs28868032	G	A	0.309548	0.0607487	3.5e-07	0.00678723	0.0330761	0.837416	25.9559
354	Species	CAG-83 sp000435555	rs34309553	G	A	-0.126616	0.0259339	1e-06	0.0469392	0.0166845	0.00490298	23.8284
355	Species	CAG-83 sp000435555	rs4712499	A	G	0.271776	0.0600224	6e-06	-0.00557759	0.0375642	0.881963	20.4951
356	Species	CAG-83 sp000435555	rs62440988	T	G	-0.186582	0.0335039	2.6e-08	0.0122137	0.0216572	0.572784	31.0029
357	Species	CAG-83 sp000435555	rs698331	G	A	0.122345	0.0272495	7.1e-06	-0.0150302	0.0181503	0.407616	20.1516
358	Species	CAG-83 sp000435555	rs74480696	G	C	0.317021	0.0706622	7.2e-06	-0.0572335	0.0453959	0.207393	20.1213
359	Species	Desulfovibrio piger	rs10085831	T	A	-0.0877263	0.0196043	7.6e-06	0.00100736	0.0161139	0.950153	20.0176
360	Species	Desulfovibrio piger	rs111762835	A	G	0.392243	0.0878634	8e-06	0.117061	0.0606931	0.0537638	19.9227
361	Species	Desulfovibrio piger	rs112912057	C	T	0.211254	0.0434008	1.1e-06	0.00162822	0.0362223	0.964147	23.6847
362	Species	Desulfovibrio piger	rs115932826	A	G	0.201827	0.0454978	9.2e-06	0.038027	0.0347333	0.273593	19.6712
363	Species	Desulfovibrio piger	rs117844535	T	G	0.231061	0.050611	5e-06	0.032314	0.0390293	0.407704	20.8362
364	Species	Desulfovibrio piger	rs11868764	G	A	0.262903	0.0576541	5.1e-06	0.0363864	0.0425799	0.392804	20.7867
365	Species	Desulfovibrio piger	rs12407817	T	C	0.232118	0.0516169	6.9e-06	0.0747126	0.0434334	0.0854024	20.2157
366	Species	Desulfovibrio piger	rs138608697	T	C	0.29234	0.061917	2.3e-06	0.0259621	0.0499855	0.603487	22.2849
367	Species	Desulfovibrio piger	rs1765774	G	A	0.184951	0.03892	2e-06	0.0614813	0.0307597	0.0456342	22.5747
368	Species	Desulfovibrio piger	rs1999423	T	G	-0.109395	0.0234734	3.2e-06	0.0436128	0.018729	0.0198793	21.7119
369	Species	Desulfovibrio piger	rs210132	G	T	-0.0811444	0.017512	3.6e-06	-0.0360799	0.0142172	0.0111563	21.4635
370	Species	Desulfovibrio piger	rs2956586	A	G	-0.0849169	0.0180831	2.7e-06	-0.00355824	0.0146391	0.807956	22.0443
371	Species	Desulfovibrio piger	rs34817973	T	A	0.20534	0.0419406	9.8e-07	0.00585443	0.0336199	0.861759	23.9625
372	Species	Desulfovibrio piger	rs4940928	A	G	-0.0905627	0.0202684	7.9e-06	-0.00694959	0.0166184	0.675811	19.9579
373	Species	Desulfovibrio piger	rs62095333	G	C	0.206425	0.043088	1.7e-06	0.0391185	0.0346965	0.259552	22.9438
374	Species	Desulfovibrio piger	rs6594726	T	C	0.115762	0.0261952	9.9e-06	-0.0177686	0.0217396	0.413737	19.5228
375	Species	Desulfovibrio piger	rs6874724	A	G	-0.093066	0.0197808	2.5e-06	-0.0191281	0.0161597	0.236535	22.1283
376	Species	Desulfovibrio piger	rs6972913	A	G	0.261676	0.0505682	2.3e-07	-0.0462551	0.0375507	0.218022	26.7687
377	Species	Desulfovibrio piger	rs74343247	A	T	0.39806	0.0830564	1.6e-06	0.00153283	0.0657434	0.981399	22.9618
378	Species	Desulfovibrio piger	rs75902089	A	G	-0.167493	0.0363991	4.2e-06	0.0428189	0.0297333	0.149839	21.1673
379	Species	Desulfovibrio piger	rs77391965	A	G	-0.184283	0.0407439	6.1e-06	-0.0576268	0.032868	0.0795536	20.4503
380	Species	Desulfovibrio piger	rs78478619	C	T	0.365464	0.0810884	6.6e-06	-0.0148696	0.0652264	0.81967	20.3061
381	Species	Desulfovibrio piger	rs79553676	G	C	0.288669	0.0652092	9.6e-06	0.0587677	0.0481942	0.222695	19.5901
382	Species	Desulfovibrio piger	rs9840987	T	C	0.0912443	0.0201567	6e-06	0.015024	0.0163249	0.357412	20.4846
383	Species	Lactobacillus B salivarius	rs10019778	G	A	-0.0473776	0.0102803	4.1e-06	0.0286215	0.0187057	0.125993	21.2319
384	Species	Lactobacillus B salivarius	rs11217766	A	C	0.0616595	0.013461	4.6e-06	-0.0174719	0.0254054	0.491627	20.9749
385	Species	Lactobacillus B salivarius	rs112562366	T	C	0.0586496	0.0127125	4e-06	-0.400122	0.393473	0.309201	21.2776
386	Species	Lactobacillus B salivarius	rs113267234	A	G	0.141008	0.0315289	7.7e-06	0.0220482	0.0534371	0.679898	19.9951
387	Species	Lactobacillus B salivarius	rs12126166	A	G	0.0980721	0.0200746	1e-06	-0.0305987	0.0345644	0.376014	23.859
388	Species	Lactobacillus B salivarius	rs140419138	A	G	0.184749	0.0368941	5.5e-07	-0.0079754	0.0600764	0.894388	25.0671
389	Species	Lactobacillus B salivarius	rs145502060	T	C	0.114409	0.0252779	6e-06	-0.025633	0.0445408	0.564958	20.4782
390	Species	Lactobacillus B salivarius	rs17188819	T	C	-0.0410157	0.00852254	1.5e-06	0.025026	0.0151432	0.0984079	23.1535
391	Species	Lactobacillus B salivarius	rs17501448	G	C	0.10549	0.0237205	8.7e-06	-0.0238782	0.0412339	0.562528	19.771
392	Species	Lactobacillus B salivarius	rs185623566	T	C	0.15927	0.0357523	8.4e-06	-0.059775	0.0582314	0.304652	19.8387
393	Species	Lactobacillus B salivarius	rs1883268	T	C	0.0414363	0.00843146	8.9e-07	-0.0281885	0.0151187	0.0622544	24.1441
394	Species	Lactobacillus B salivarius	rs33985007	A	G	-0.0552078	0.0122847	7e-06	0.0123974	0.0227607	0.585971	20.1895
395	Species	Lactobacillus B salivarius	rs34706214	G	C	0.049584	0.0111349	8.5e-06	-0.0309398	0.0196973	0.116238	19.8228
396	Species	Lactobacillus B salivarius	rs35778179	T	C	0.10339	0.0184757	2.2e-08	-0.00516694	0.0318103	0.870967	31.3047
397	Species	Lactobacillus B salivarius	rs4516896	T	G	0.0370294	0.00806559	4.4e-06	0.0157064	0.01444	0.276727	21.0705
398	Species	Lactobacillus B salivarius	rs56208276	T	C	0.0487314	0.0105417	3.8e-06	-0.0247725	0.0189692	0.191575	21.3624
399	Species	Lactobacillus B salivarius	rs60667002	A	G	0.141024	0.0309273	5.1e-06	0.0282613	0.0505537	0.576137	20.7853
400	Species	Lactobacillus B salivarius	rs6509114	T	C	-0.0360213	0.00798972	6.5e-06	-0.0113614	0.0144293	0.431058	20.3194
401	Species	Lactobacillus B salivarius	rs6829761	C	T	0.0358561	0.00801312	7.7e-06	0.00591248	0.0142971	0.679208	20.016
402	Species	Lactobacillus B salivarius	rs72732384	A	G	0.103229	0.019281	8.6e-08	-0.0196805	0.0349149	0.572978	28.6549
403	Species	Lactobacillus B salivarius	rs7309021	A	G	0.0375812	0.00838258	7.4e-06	-0.0250933	0.0147078	0.0879853	20.0928
404	Species	Lactobacillus B salivarius	rs73134130	A	T	0.0680279	0.0153254	9e-06	0.0363651	0.0274982	0.186016	19.6972
405	Species	Lactobacillus B salivarius	rs76652104	T	C	0.06296	0.013445	2.8e-06	0.0120374	0.0227291	0.596388	21.9211
406	Species	Lactobacillus B salivarius	rs76812178	A	G	0.0811765	0.0162927	6.3e-07	-0.0198199	0.0267015	0.457918	24.8158
407	Species	Lactobacillus B salivarius	rs78128878	C	T	0.0740302	0.0165432	7.6e-06	-0.0587573	0.0310051	0.0580818	20.0186
408	Species	Lactobacillus B salivarius	rs78216404	A	G	-0.121439	0.0271832	7.9e-06	-0.00748238	0.0485151	0.87743	19.9512
409	Species	Lactobacillus B salivarius	rs78281108	T	G	0.115704	0.0258286	7.5e-06	0.010185	0.0385337	0.791538	20.0608
410	Species	Lactobacillus B salivarius	rs7908438	C	T	0.0797264	0.0170648	3e-06	-0.044423	0.0289413	0.1248	21.8201
411	Species	Lactobacillus B salivarius	rs7992271	C	A	0.060972	0.01318	3.7e-06	0.0369615	0.0235483	0.116507	21.3936

## Sheet: Table S3
Table S3：Causal effects between identified bacterial taxa and psoriasis in the MR analysis
Level	exposure	outcome	method	nsnp	b	se	pval	lo_ci	up_ci	or	or_lci95	or_uci95	MR-Egger Intercept		Cochrane's Q IVW		Cochrane's Q Egger
													Intercept value	P value	Q value	P value	Q value	P value
Phylum	Omnitrophota	psoriasis	MR Egger	20	1.24908	0.721694	0.100602	-0.165444	2.6636	3.48712	0.847517	14.3478	-0.00868719	0.422113	15.9439	0.66102	15.269	0.643421
			Weighted median	20	0.526022	0.441024	0.232975	-0.338384	1.39043	1.69219	0.712921	4.01657
			Inverse variance weighted	20	0.717616	0.319856	0.0248605	0.0906995	1.34453	2.04954	1.09494	3.8364
			Simple mode	20	1.10879	0.841914	0.203507	-0.541361	2.75894	3.03069	0.581956	15.7831
			Weighted mode	20	1.25952	0.846562	0.15321	-0.399737	2.91878	3.52374	0.670496	18.5188
order	Flavobacteriales	psoriasis	MR Egger	17	0.25929	0.402238	0.528911	-0.529097	1.04768	1.29601	0.589137	2.85102	-0.0118986	0.250978	25.7065	0.368225	24.2446	0.390371
			Weighted median	17	0.428189	0.218302	0.0498263	0.000317033	0.856061	1.53448	1.00032	2.35387
			Inverse variance weighted	17	0.349638	0.158821	0.0277035	0.0383488	0.660927	1.41855	1.03909	1.93659
			Simple mode	17	0.8388	0.401573	0.0530642	0.0517163	1.62588	2.31359	1.05308	5.08291
			Weighted mode	17	0.816882	0.401515	0.0588226	0.0299127	1.60385	2.26343	1.03036	4.97214
family	CAG-698	psoriasis	MR Egger	25	0.0463172	0.0249695	0.0764668	-0.00262297	0.0952575	1.04741	0.99738	1.09994	-0.000726727	0.903348	21.5827	0.604158	21.5676	0.546465
			Weighted median	25	0.0475732	0.0274344	0.082906	-0.00619831	0.101345	1.04872	0.993821	1.10666
			Inverse variance weighted	25	0.0450879	0.022874	0.048708	0.000254792	0.089921	1.04612	1.00025	1.09409
			Simple mode	25	0.069746	0.125272	0.58285	-0.175788	0.31528	1.07224	0.838796	1.37064
			Weighted mode	25	0.0460484	0.0230071	0.0567696	0.000954408	0.0911424	1.04713	1.00095	1.09542
	CAG-977	psoriasis	MR Egger	25	0.0535521	0.178525	0.766894	-0.296356	0.403461	1.05501	0.743522	1.497	0.0092729	0.39247	22.1285	0.571595	21.369	0.558566
			Weighted median	25	0.0929378	0.126365	0.462054	-0.154739	0.340614	1.09739	0.856639	1.40581
			Inverse variance weighted	25	0.186753	0.0922642	0.0429591	0.00591479	0.36759	1.20533	1.00593	1.44425
			Simple mode	25	0.113331	0.240728	0.642045	-0.358496	0.585158	1.12	0.698727	1.79527
			Weighted mode	25	0.10777	0.222223	0.632099	-0.327788	0.543328	1.11379	0.720516	1.72173
	Elusimicrobiaceae	psoriasis	MR Egger	34	0.299182	0.164998	0.0791838	-0.0242146	0.622578	1.34875	0.976076	1.86373	-0.00557137	0.560882	31.8834	0.522573	31.5381	0.489814
			Weighted median	34	0.294668	0.119041	0.0133108	0.061347	0.527989	1.34268	1.06327	1.69552
			Inverse variance weighted	34	0.21563	0.0837293	0.0100145	0.0515209	0.37974	1.24064	1.05287	1.4619
			Simple mode	34	0.424163	0.267506	0.122363	-0.100149	0.948475	1.52831	0.904702	2.58177
			Weighted mode	34	0.392767	0.256842	0.13574	-0.110642	0.896177	1.48107	0.895259	2.45022
	Fusobacteriaceae	psoriasis	MR Egger	24	0.507849	0.237732	0.044036	0.0418935	0.973804	1.66171	1.04278	2.648	-0.0071207	0.510991	17.9278	0.761394	17.4814	0.736256
			Weighted median	24	0.261566	0.169953	0.123793	-0.0715425	0.594674	1.29896	0.930957	1.81244
			Inverse variance weighted	24	0.370704	0.119932	0.00199526	0.135636	0.605771	1.44875	1.14526	1.83267
			Simple mode	24	0.160184	0.334079	0.636124	-0.49461	0.814978	1.17373	0.609809	2.25913
			Weighted mode	24	0.153195	0.338113	0.654731	-0.509507	0.815897	1.16555	0.600792	2.2612
	Lentimicrobiaceae	psoriasis	MR Egger	19	0.0959625	0.414418	0.819644	-0.716297	0.908222	1.10072	0.488558	2.47991	-0.0164974	0.266904	16.9042	0.5297	15.5865	0.553313
			Weighted median	19	-0.258417	0.180747	0.152797	-0.612681	0.0958463	0.772273	0.541896	1.10059
			Inverse variance weighted	19	-0.35263	0.13793	0.0105704	-0.622973	-0.0822875	0.702837	0.536348	0.921007
			Simple mode	19	-0.274018	0.290725	0.358398	-0.843839	0.295802	0.760318	0.430056	1.3442
			Weighted mode	19	-0.296732	0.316939	0.361542	-0.917933	0.32447	0.743243	0.399344	1.3833
genus	Alistipes	psoriasis	MR Egger	18	0.0598815	0.113283	0.604338	-0.162153	0.281916	1.06171	0.850311	1.32567	-0.0207743	0.104612	19.11	0.322254	16.1264	0.444176
			Weighted median	18	-0.0555445	0.068935	0.420386	-0.190657	0.0795681	0.94597	0.826416	1.08282
			Inverse variance weighted	18	-0.115509	0.0521816	0.0268561	-0.217785	-0.0132334	0.890912	0.804298	0.986854
			Simple mode	18	-0.0434182	0.120453	0.722944	-0.279506	0.192669	0.957511	0.756157	1.21248
			Weighted mode	18	-0.0406072	0.123956	0.747218	-0.28356	0.202346	0.960206	0.753098	1.22427
	Bacillus AY	psoriasis	MR Egger	20	0.669772	0.301445	0.0393525	0.0789394	1.26061	1.95379	1.08214	3.52756	-0.0151103	0.176633	17.3835	0.563902	15.4055	0.633958
			Weighted median	20	0.275179	0.19171	0.151176	-0.100573	0.650931	1.31677	0.904319	1.91732
			Inverse variance weighted	20	0.291951	0.136749	0.0327657	0.0239233	0.559979	1.33904	1.02421	1.75064
			Simple mode	20	0.301346	0.361434	0.414781	-0.407065	1.00976	1.35168	0.665601	2.74493
			Weighted mode	20	0.271546	0.331572	0.422961	-0.378336	0.921427	1.31199	0.685	2.51287
	Brevibacillus B	psoriasis	MR Egger	19	0.193513	0.220178	0.391714	-0.238036	0.625062	1.21351	0.788174	1.86836	-3.22784e-05	0.997933	12.1315	0.840372	12.1315	0.792107
			Weighted median	19	0.219962	0.110943	0.0474047	0.00251469	0.437409	1.24603	1.00252	1.54869
			Inverse variance weighted	19	0.192975	0.0817586	0.0182599	0.0327285	0.353222	1.21285	1.03327	1.42365
			Simple mode	19	0.218726	0.200938	0.290724	-0.175113	0.612565	1.24449	0.839362	1.84516
			Weighted mode	19	0.222189	0.184143	0.243202	-0.138732	0.583109	1.24881	0.870462	1.7916
	Demequina	psoriasis	MR Egger	17	0.25929	0.402238	0.528911	-0.529097	1.04768	1.29601	0.589137	2.85102	0.00291054	0.810174	12.5044	0.708588	12.4447	0.645108
			Weighted median	17	0.428189	0.218302	0.0498263	0.000317033	0.856061	1.53448	1.00032	2.35387
			Inverse variance weighted	17	0.349638	0.158821	0.0277035	0.0383488	0.660927	1.41855	1.03909	1.93659
			Simple mode	17	0.8388	0.401573	0.0530642	0.0517163	1.62588	2.31359	1.05308	5.08291
			Weighted mode	17	0.816882	0.401515	0.0588226	0.0299127	1.60385	2.26343	1.03036	4.97214
	Helicobacter	psoriasis	MR Egger	18	-0.320527	0.309997	0.316526	-0.928121	0.287066	0.725766	0.395296	1.33251	-0.000466881	0.972162	16.1122	0.515898	16.1109	0.445249
			Weighted median	18	-0.325711	0.202299	0.107388	-0.722218	0.0707956	0.722014	0.485674	1.07336
			Inverse variance weighted	18	-0.330213	0.145925	0.0236419	-0.616225	-0.0442004	0.718771	0.539979	0.956762
			Simple mode	18	-0.249067	0.343581	0.478365	-0.922487	0.424353	0.779528	0.397529	1.5286
			Weighted mode	18	-0.265238	0.34834	0.456831	-0.947985	0.417508	0.767023	0.387521	1.51817
	UBA6398	psoriasis	MR Egger	23	0.136626	0.115511	0.250108	-0.0897751	0.363026	1.1464	0.914137	1.43767	-0.00454876	0.731245	20.1836	0.571554	20.0625	0.517307
			Weighted median	23	0.0729104	0.0677032	0.28152	-0.0597879	0.205609	1.07563	0.941964	1.22827
			Inverse variance weighted	23	0.0997208	0.0458432	0.0296108	0.00986809	0.189574	1.10486	1.00992	1.20873
			Simple mode	23	0.0597139	0.134305	0.660942	-0.203524	0.322952	1.06153	0.81585	1.3812
			Weighted mode	23	0.0462579	0.125907	0.716832	-0.200519	0.293035	1.04734	0.818306	1.34049
	UBA7182	psoriasis	MR Egger	19	-0.647704	0.307295	0.0501996	-1.25	-0.0454061	0.523246	0.286504	0.955609	0.0165745	0.213283	24.5771	0.137015	22.3763	0.170678
			Weighted median	19	-0.122175	0.177241	0.490626	-0.469568	0.225218	0.884994	0.625272	1.2526
			Inverse variance weighted	19	-0.286283	0.130058	0.0277229	-0.541197	-0.0313682	0.75105	0.582051	0.969119
			Simple mode	19	0.0747662	0.357378	0.836636	-0.625695	0.775227	1.07763	0.53489	2.17108
			Weighted mode	19	0.0468697	0.336965	0.890921	-0.613582	0.707321	1.04799	0.541408	2.02855
Species	Blautia sp001304935	psoriasis	MR Egger	16	-0.140426	0.16587	0.411454	-0.465532	0.184679	0.868988	0.627801	1.20283	0.0261742	0.0640279	11.2645	0.733628	7.22168	0.925828
			Weighted median	16	0.148846	0.105317	0.157563	-0.0575752	0.355267	1.16049	0.944051	1.42656
			Inverse variance weighted	16	0.156307	0.0757198	0.0389908	0.00789636	0.304718	1.16919	1.00793	1.35624
			Simple mode	16	-0.0407891	0.183434	0.82703	-0.40032	0.318742	0.960032	0.670106	1.3754
			Weighted mode	16	-0.0306038	0.179096	0.866602	-0.381631	0.320424	0.96986	0.682747	1.37771
	CAG-485 sp002404675	psoriasis	MR Egger	18	-0.135767	0.208386	0.52396	-0.544204	0.272669	0.873046	0.580303	1.31347	-0.00308902	0.840822	11.094	0.851637	11.0523	0.806245
			Weighted median	18	-0.284542	0.113626	0.012273	-0.50725	-0.0618349	0.752359	0.602149	0.940038
			Inverse variance weighted	18	-0.174705	0.0839178	0.0373559	-0.339184	-0.0102256	0.839705	0.712352	0.989826
			Simple mode	18	-0.35446	0.197651	0.0907244	-0.741857	0.032937	0.701552	0.476229	1.03349
			Weighted mode	18	-0.35446	0.19257	0.0831918	-0.731898	0.0229783	0.701552	0.480995	1.02324
	CAG-83 sp000435555	psoriasis	MR Egger	18	-0.135767	0.208386	0.52396	-0.544204	0.272669	0.873046	0.580303	1.31347	-0.0309212	0.226752	14.0612	0.369551	12.3857	0.415224
			Weighted median	18	-0.284542	0.113626	0.012273	-0.50725	-0.0618349	0.752359	0.602149	0.940038
			Inverse variance weighted	18	-0.174705	0.0839178	0.0373559	-0.339184	-0.0102256	0.839705	0.712352	0.989826
			Simple mode	18	-0.35446	0.197651	0.0907244	-0.741857	0.032937	0.701552	0.476229	1.03349
			Weighted mode	18	-0.35446	0.19257	0.0831918	-0.731898	0.0229783	0.701552	0.480995	1.02324
	Desulfovibrio piger	psoriasis	MR Egger	24	0.0960994	0.0903116	0.29883	-0.0809113	0.27311	1.10087	0.922275	1.31404	-0.00129882	0.920949	31.7046	0.106444	31.6901	0.082835
			Weighted median	24	0.0975414	0.0514649	0.0580525	-0.0033297	0.198413	1.10246	0.996676	1.21947
			Inverse variance weighted	24	0.0880657	0.0409399	0.0314685	0.00782351	0.168308	1.09206	1.00785	1.1833
			Simple mode	24	0.128601	0.0929196	0.179642	-0.0535215	0.310723	1.13724	0.947886	1.36441
			Weighted mode	24	0.118421	0.102226	0.25858	-0.0819424	0.318784	1.12572	0.921325	1.37545
	Lactobacillus B salivarius	psoriasis	MR Egger	28	-0.0508763	0.166838	0.762836	-0.377879	0.276126	0.950396	0.685314	1.31801	-0.00712789	0.489591	27.8716	0.417615	27.3548	0.390918
			Weighted median	28	-0.21035	0.100423	0.0362038	-0.407179	-0.0135201	0.810301	0.665525	0.986571
			Inverse variance weighted	28	-0.156312	0.07147	0.0287354	-0.296393	-0.0162307	0.855292	0.743495	0.9839
			Simple mode	28	-0.232542	0.219282	0.298325	-0.662334	0.19725	0.792516	0.515646	1.21805
			Weighted mode	28	-0.169231	0.201016	0.407253	-0.563223	0.224761	0.844314	0.569371	1.25202

## Sheet: Table S4
Table S4: MR-PRESSO analysis for the association between gut microbiota and psoriasis.
Exposure(gut micriobiota )	Outcome	Causal Estimate	Sd	T-stat	p-value	RSSobs	Global test p	Remove SNP
Omnitrophota	psoriasis	0.717616	0.293004	2.44917	0.0241909	17.70764	0.662	NA
Flavobacteriales	psoriasis	0.299282	0.149513	2.00171	0.0567439	28.25017	0.365	NA
CAG-698	psoriasis	0.0450879	0.0216915	2.07859	0.04851452	22.5962	0.802	NA
CAG-977	psoriasis	0.1867526	0.0885939	2.10796	0.0456638	23.9449	0.614	NA
Elusimicrobiaceae	psoriasis	0.21563	0.0823006	2.62003	0.0131853	33.8774	0.521	NA
Fusobacteriaceae	psoriasis	0.370704	0.105885	3.50099	0.00192342	19.7076	0.777	NA
Lentimicrobiaceae	psoriasis	-0.35263	0.133666	-2.63815	0.0167016	18.7497	0.559	NA
Alistipes	psoriasis	-0.115509	0.0521816	-2.2136	0.0408165	21.5773	0.337	NA
Bacillus AY	psoriasis	0.291951	0.130803	2.232	0.0378515	19.2557	0.599	NA
Brevibacillus B	psoriasis	0.192975	0.0671206	2.87506	0.0100732	13.4299	0.84	NA
Demequina	psoriasis	0.349638	0.140404	2.49023	0.0241441	14.0576	0.703	NA
Helicobacter	psoriasis	-0.330213	0.142063	-2.32441	0.0327489	18.0654	0.543	NA
UBA6398	psoriasis	0.0997208	0.04391	2.27103	0.0332813	22.0447	0.603	NA
UBA7182	psoriasis	-0.286283	0.130058	-2.20119	0.0410116	27.3238	0.158	NA
	psoriasis							NA
	psoriasis							NA
	psoriasis							NA
	psoriasis							NA
Blautia sp001304935	psoriasis	0.156307	0.0656175	2.38209	0.0308862	12.7642	0.757	NA
CAG-485 sp002404675	psoriasis	-0.174705	0.0677912	-2.5771	0.0195851	12.4749	0.86	NA
CAG-83 sp000435555	psoriasis	-0.104444	0.0378097	-2.76237	0.0161515	16.3962	0.394	NA
Desulfovibrio piger	psoriasis	0.0880657	0.0409399	2.1511	0.0422083	34.5934	0.106	NA
Lactobacillus B salivarius	psoriasis	-0.156312	0.07147	-2.1871	0.0375737	29.839	0.434	NA

## Sheet: Sheet S5
Table S5: Instrumental variables related to exposure( psoriasis )and outcomes( gut microbiota )
NO.	Exposure	outcome	SNP	effect_allele	other_allele	beta.exposure	eaf.exposure	pval.exposure	se.exposure	beta.outcome	eaf.outcome	se.outcome	pval.outcome	R2	F-statistics
1	psoriasis	SM23-33	rs1004295	G	C	0.0655749	0.5239	4.21318e-06	0.0142536	0.00627387	0.543858	0.00658893	0.34	0.0020483	21.1613
2	psoriasis	SM23-33	rs10133979	A	G	0.168778	0.0577	4.57804e-05	0.0414058	0.0276109	0.0292093	0.0192008	0.15	0.00160867	16.6121
3	psoriasis	SM23-33	rs10179903	G	A	-0.07036	0.2048	3.64662e-05	0.0170413	-0.00116654	0.230601	0.0077917	0.88	0.00165039	17.0436
4	psoriasis	SM23-33	rs10193310	A	G	0.1288	0.2535	1.69824e-15	0.0161777	-0.00307566	0.253823	0.0075078	0.68	0.00610933	63.3744
5	psoriasis	SM23-33	rs10405689	T	C	0.0689259	0.174	1.63572e-05	0.0159937	-0.0139753	0.265146	0.00745544	0.061	0.00179781	18.5688
6	psoriasis	SM23-33	rs10486765	C	G	0.0620812	0.5408	1.287e-05	0.0142313	-0.0108951	0.500673	0.00660133	0.099	0.00184199	19.026
7	psoriasis	SM23-33	rs10794569	G	A	0.077405	0.2038	4.71151e-06	0.0169109	0.0125686	0.217081	0.0079953	0.12	0.00202759	20.9469
8	psoriasis	SM23-33	rs10807943	C	T	-0.160019	0.9006	1.08236e-08	0.0279886	0.0270872	0.944698	0.0143503	0.059	0.00315983	32.6811
9	psoriasis	SM23-33	rs1082428	G	C	-0.130175	0.662	8.55461e-19	0.0147048	-0.00162739	0.657263	0.00684603	0.81	0.00754234	78.3525
10	psoriasis	SM23-33	rs11025271	G	A	-0.0692467	0.3002	8.21448e-06	0.0155278	0.013773	0.310516	0.00735569	0.061	0.00192486	19.8836
11	psoriasis	SM23-33	rs11164946	G	T	-0.0688258	0.7972	9.64051e-06	0.0155536	0.00475654	0.70481	0.00736593	0.52	0.00189528	19.5775
12	psoriasis	SM23-33	rs112085670	A	G	-0.101637	0.1382	2.9651e-06	0.0217488	-0.0040911	0.137798	0.00958457	0.67	0.00211335	21.8348
13	psoriasis	SM23-33	rs112282032	T	C	0.0757303	0.3022	4.55439e-07	0.0150134	0.0050608	0.309368	0.00707759	0.47	0.00246132	25.4388
14	psoriasis	SM23-33	rs113756470	T	C	0.197937	0.0159	6.15843e-06	0.043783	-0.0308025	0.0214407	0.0227079	0.17	0.00197806	20.4342
15	psoriasis	SM23-33	rs11569974	A	T	0.115247	0.0408	2.65889e-05	0.0274341	0.0150455	0.0722597	0.0127295	0.24	0.00170841	17.6439
16	psoriasis	SM23-33	rs11576909	C	T	-0.0711338	0.498	6.61013e-07	0.0143055	-0.00363662	0.535457	0.00668682	0.59	0.00239201	24.7208
17	psoriasis	SM23-33	rs115862172	A	C	0.278656	0.0149	2.3472e-06	0.0590251	-0.00902772	0.0139707	0.0279299	0.75	0.00215667	22.2833
18	psoriasis	SM23-33	rs115928306	G	T	-0.151414	0.0467	3.8205e-05	0.0367681	0.0200192	0.0342105	0.0181569	0.27	0.00164185	16.9553
19	psoriasis	SM23-33	rs11627442	G	A	0.0626556	0.4294	1.20637e-05	0.0143166	-0.00981725	0.432462	0.00669799	0.14	0.00185392	19.1494
20	psoriasis	SM23-33	rs11639180	A	C	0.129594	0.0308	2.14729e-05	0.0304998	0.0039842	0.0527647	0.014673	0.79	0.00174773	18.0506
21	psoriasis	SM23-33	rs116569608	A	G	-0.27255	0.0139	9.94947e-06	0.0616872	-0.00117097	0.0165602	0.0258564	0.96	0.00188946	19.5172
22	psoriasis	SM23-33	rs11688524	A	C	0.0722146	0.2406	5.04882e-06	0.015827	-0.00506558	0.274278	0.00738731	0.49	0.00201481	20.8146
23	psoriasis	SM23-33	rs11699804	C	T	-0.0826122	0.2356	3.02475e-05	0.0198035	0.00174545	0.154504	0.0092302	0.85	0.00168473	17.3988
24	psoriasis	SM23-33	rs117136834	A	G	-0.173695	0.0398	1.87897e-05	0.0405943	0.0187524	0.0295305	0.0196052	0.34	0.00177228	18.3046
25	psoriasis	SM23-33	rs117526098	C	T	0.202301	0.0348	3.15333e-07	0.039558	0.0278949	0.0228043	0.02191	0.2	0.00252979	26.1483
26	psoriasis	SM23-33	rs117627006	G	A	-0.294273	0.0308	2.19331e-05	0.0693346	0.0332891	0.0133726	0.0283206	0.24	0.00174381	18.0101
27	psoriasis	SM23-33	rs117744081	G	A	0.170872	0.0308	3.96315e-06	0.0370389	-0.00253115	0.0356843	0.0175573	0.89	0.00205962	21.2785
28	psoriasis	SM23-33	rs117899474	T	C	0.19753	0.0209	4.7687e-06	0.0431786	-0.0146612	0.0213356	0.0230208	0.52	0.00202538	20.924
29	psoriasis	SM23-33	rs11914608	G	A	0.0693814	0.4364	9.9275e-07	0.0141795	0.00193177	0.484787	0.00653844	0.77	0.0023164	23.9376
30	psoriasis	SM23-33	rs12064698	C	T	0.0877331	0.2475	7.98123e-08	0.0163451	0.00142394	0.241847	0.00780866	0.86	0.0027861	28.805
31	psoriasis	SM23-33	rs12117045	A	G	0.0844972	0.1948	7.07652e-06	0.0188132	0.00590013	0.15444	0.00914367	0.52	0.00195239	20.1686
32	psoriasis	SM23-33	rs12128622	C	T	-0.0676442	0.2684	1.05572e-05	0.0153547	0.00168451	0.333363	0.00713418	0.81	0.00187853	19.4041
33	psoriasis	SM23-33	rs12174099	T	A	0.15835	0.0209	2.59466e-07	0.0307432	0.0156077	0.0489487	0.0153001	0.31	0.00256613	26.5249
34	psoriasis	SM23-33	rs12188300	T	A	0.339091	0.0606	1.51217e-34	0.0276616	-0.0135807	0.0508574	0.0149916	0.36	0.0143632	150.243
35	psoriasis	SM23-33	rs12189871	T	C	0.7909	0.0984	1e-200	0.0234132	-0.0164314	0.0607688	0.0135049	0.22	0.099632	1140.87
36	psoriasis	SM23-33	rs12202314	C	T	-0.0694027	0.3579	7.08223e-06	0.015453	-0.00273216	0.316758	0.00717624	0.7	0.00195225	20.1671
37	psoriasis	SM23-33	rs12206056	A	C	-0.0705052	0.2654	7.92392e-06	0.0157828	-0.00627422	0.300606	0.00716258	0.38	0.00193149	19.9522
38	psoriasis	SM23-33	rs12279091	G	A	0.178981	0.0308	5.97985e-10	0.0289101	-0.0226688	0.06469	0.0134269	0.091	0.00370306	38.3204
39	psoriasis	SM23-33	rs1250563	C	G	-0.0924502	0.2823	2.3222e-10	0.0145858	0.00754896	0.436077	0.00672205	0.26	0.00388082	40.1671
40	psoriasis	SM23-33	rs12536069	C	T	0.117278	0.0328	1.76974e-05	0.0273241	-0.0163352	0.0709057	0.012988	0.21	0.0017833	18.4186
41	psoriasis	SM23-33	rs1262773	T	C	0.0724154	0.338	6.8113e-07	0.0145803	0.000148711	0.362002	0.00691859	0.98	0.00238643	24.6629
42	psoriasis	SM23-33	rs12652533	A	G	-0.133529	0.0736	1.27383e-06	0.0275669	-0.0167225	0.0753482	0.0124028	0.18	0.0022701	23.458
43	psoriasis	SM23-33	rs12800155	A	G	-0.0730183	0.4026	1.30221e-06	0.0150882	-0.00538779	0.336168	0.00693195	0.44	0.002266	23.4155
44	psoriasis	SM23-33	rs13032431	T	G	0.144378	0.0716	4.69591e-08	0.026431	-0.00399689	0.0814922	0.0120865	0.74	0.00288521	29.8326
45	psoriasis	SM23-33	rs13033284	C	T	-0.0741909	0.5984	3.89153e-07	0.0146212	0.00548054	0.623755	0.00677218	0.42	0.00249063	25.7425
46	psoriasis	SM23-33	rs13085160	C	A	0.069061	0.2952	1.77799e-05	0.016094	-0.0115613	0.23882	0.00768689	0.13	0.00178246	18.41
47	psoriasis	SM23-33	rs13153019	C	T	0.10788	0.2644	6.13762e-12	0.0156883	-0.00904871	0.252072	0.00755273	0.23	0.00456457	47.2766
48	psoriasis	SM23-33	rs13378217	G	A	0.112666	0.1243	7.89714e-07	0.0228166	-0.00280549	0.102956	0.0108776	0.8	0.00235893	24.3781
49	psoriasis	SM23-33	rs138016810	C	G	-0.238078	0.0239	2.38556e-05	0.0563449	0.0135952	0.0133176	0.0289295	0.64	0.00172836	17.8503
50	psoriasis	SM23-33	rs138477844	A	G	0.158658	0.0129	3.01794e-05	0.0380283	0.0192259	0.0322119	0.0186242	0.3	0.00168514	17.4031
51	psoriasis	SM23-33	rs141274948	T	C	-0.0976644	0.0517	1.81217e-05	0.0227823	-0.00403902	0.112175	0.0104808	0.7	0.00177894	18.3736
52	psoriasis	SM23-33	rs144029621	A	C	0.150071	0.0189	2.72001e-05	0.0357677	0.0513434	0.0320491	0.0189166	0.0066	0.00170423	17.6006
53	psoriasis	SM23-33	rs144651842	A	G	0.169855	0.0199	2.95325e-11	0.0255465	-0.00669774	0.0827731	0.0119569	0.58	0.00426868	44.1987
54	psoriasis	SM23-33	rs146679077	G	T	-0.309445	0.0239	4.5391e-06	0.0674901	0.0389616	0.00949635	0.0342772	0.26	0.00203451	21.0185
55	psoriasis	SM23-33	rs1485305	T	A	-0.0678189	0.4414	1.93919e-06	0.0142487	0.00500275	0.454339	0.00655933	0.45	0.00219207	22.6499
56	psoriasis	SM23-33	rs1486232	C	A	-0.130448	0.0905	3.96105e-05	0.0317411	-0.00136936	0.0576955	0.0141223	0.92	0.00163522	16.8868
57	psoriasis	SM23-33	rs1519528	G	A	-0.0654725	0.6213	4.90185e-06	0.0143299	-0.00410372	0.474229	0.0065867	0.53	0.00202027	20.8712
58	psoriasis	SM23-33	rs1521177	T	G	-0.0675686	0.5308	2.64265e-06	0.0143861	0.00569865	0.588038	0.00672219	0.4	0.00213468	22.0556
59	psoriasis	SM23-33	rs16903065	A	C	-0.132781	0.1044	7.47481e-09	0.0229729	-0.00716281	0.118868	0.0101036	0.48	0.00322918	33.4007
60	psoriasis	SM23-33	rs16971598	C	T	0.0975228	0.0616	4.11917e-05	0.023782	-0.00646466	0.091571	0.0114219	0.57	0.00162804	16.8125
61	psoriasis	SM23-33	rs16977889	C	G	0.0923889	0.0795	3.17636e-06	0.0198299	-0.00909386	0.167282	0.00890102	0.31	0.0021006	21.7027
62	psoriasis	SM23-33	rs17209768	T	C	-0.178992	0.0586	9.65895e-06	0.0404533	0.00730745	0.0368784	0.0173493	0.67	0.00189493	19.5738
63	psoriasis	SM23-33	rs17666072	C	T	-0.0615072	0.6064	2.53758e-05	0.0146048	0.00972211	0.638176	0.00693023	0.16	0.001717	17.7328
64	psoriasis	SM23-33	rs17784379	A	G	0.0858747	0.1233	3.88204e-05	0.0208718	-0.0252988	0.123065	0.0103554	0.015	0.00163891	16.9249
65	psoriasis	SM23-33	rs17812917	A	G	0.0913004	0.1362	5.3539e-06	0.0200642	0.00512846	0.144105	0.00940957	0.59	0.00200395	20.7022
66	psoriasis	SM23-33	rs181316459	C	G	0.33548	0.0179	1.6474e-27	0.0308702	-0.0424754	0.0429681	0.016382	0.0095	0.0113231	118.078
67	psoriasis	SM23-33	rs182740431	T	G	0.131376	0.0109	3.25065e-05	0.0316176	0.00472524	0.0487538	0.0153059	0.76	0.00167149	17.262
68	psoriasis	SM23-33	rs183131080	G	A	-0.166137	0.0109	1.84077e-05	0.0387864	0.0293902	0.0372054	0.0174924	0.093	0.00177607	18.3438
69	psoriasis	SM23-33	rs1852138	G	A	-0.0666763	0.4145	4.87057e-06	0.0145891	0.000872353	0.391785	0.00676341	0.9	0.00202146	20.8834
70	psoriasis	SM23-33	rs187116478	C	G	-0.33226	0.0129	1.3872e-05	0.076454	-0.013759	0.0109501	0.0313496	0.66	0.00182818	18.883
71	psoriasis	SM23-33	rs188656086	T	C	0.176167	0.0109	3.04544e-05	0.0422459	0.000997876	0.0244579	0.0213402	0.96	0.00168347	17.3858
72	psoriasis	SM23-33	rs2004330	G	A	0.0597394	0.4215	3.13192e-05	0.0143478	-0.00781584	0.422692	0.00669809	0.24	0.00167834	17.3327
73	psoriasis	SM23-33	rs2012170	A	C	0.151097	0.0358	2.26063e-06	0.0319538	0.0109104	0.0428547	0.0163863	0.51	0.00216363	22.3554
74	psoriasis	SM23-33	rs2013140	C	T	-0.0648659	0.5974	5.66461e-06	0.0142922	-0.0077155	0.580851	0.00675212	0.25	0.00199354	20.5945
75	psoriasis	SM23-33	rs2021511	T	C	-0.0964831	0.2962	3.55975e-09	0.0163435	-0.015764	0.273675	0.00746448	0.035	0.00336825	34.844
76	psoriasis	SM23-33	rs2293217	G	T	0.0659519	0.2008	4.92958e-05	0.0162485	-0.0132059	0.269548	0.00746528	0.077	0.00159511	16.4719
77	psoriasis	SM23-33	rs2334967	G	A	-0.0878849	0.0905	4.13381e-05	0.021436	0.0136036	0.132178	0.00990151	0.17	0.00162739	16.8057
78	psoriasis	SM23-33	rs2401388	T	C	0.103913	0.1312	7.40372e-09	0.0179734	0.0159247	0.181016	0.00848402	0.061	0.00323096	33.4191
79	psoriasis	SM23-33	rs2664280	T	A	0.086496	0.5785	1.18908e-09	0.0142223	0.00411951	0.558858	0.00662425	0.53	0.003574	36.9801
80	psoriasis	SM23-33	rs279589	A	G	-0.0667477	0.3648	1.09441e-05	0.0151781	0.00539084	0.350417	0.00699752	0.44	0.00187189	19.3354
81	psoriasis	SM23-33	rs2811915	A	G	-0.0658532	0.329	1.51273e-05	0.0152197	-0.00375372	0.328629	0.0069969	0.59	0.00181222	18.7179
82	psoriasis	SM23-33	rs2844821	C	T	0.240269	0.3062	2.65705e-61	0.0145446	-0.000215844	0.349757	0.00693113	0.98	0.0257813	272.84
83	psoriasis	SM23-33	rs28624578	C	T	-0.0909997	0.17	2.19477e-06	0.0192201	0.00725211	0.170942	0.00875031	0.41	0.00216912	22.4122
84	psoriasis	SM23-33	rs28650369	T	C	-0.0705594	0.3211	3.26926e-06	0.0151638	0.00999857	0.330295	0.00700342	0.15	0.00209527	21.6476
85	psoriasis	SM23-33	rs28998802	A	G	0.163572	0.159	3.21662e-20	0.0177574	0.0103569	0.1894	0.0084184	0.22	0.00816126	84.835
86	psoriasis	SM23-33	rs311911	C	T	0.0595131	0.5318	3.19198e-05	0.0143084	-0.00522581	0.51919	0.00660509	0.43	0.00167484	17.2965
87	psoriasis	SM23-33	rs3129288	C	G	0.0813688	0.5119	1.06935e-08	0.0142269	-0.0083704	0.567999	0.00660507	0.21	0.00316211	32.7048
88	psoriasis	SM23-33	rs3184504	C	T	-0.0836589	0.5358	5.85814e-09	0.0143725	0.00588604	0.602808	0.00673737	0.38	0.00327486	33.8747
89	psoriasis	SM23-33	rs33980500	T	C	0.216282	0.0855	3.31818e-17	0.0256416	0.00829614	0.0715844	0.0126866	0.51	0.00685207	71.1322
90	psoriasis	SM23-33	rs344810	G	A	0.069164	0.671	6.59219e-06	0.0153478	-0.0104256	0.674195	0.00709775	0.14	0.00196549	20.3041
91	psoriasis	SM23-33	rs34585903	T	G	0.0746768	0.162	2.77064e-05	0.0178161	0.00694363	0.204744	0.00810201	0.39	0.00170084	17.5656
92	psoriasis	SM23-33	rs35040156	C	G	-0.0930403	0.1988	4.90648e-05	0.0229161	-0.00633517	0.110561	0.0105652	0.55	0.00159597	16.4807
93	psoriasis	SM23-33	rs35062798	A	G	0.123784	0.0408	4.22893e-05	0.030231	0.0342929	0.0555744	0.0145393	0.018	0.00162321	16.7625
94	psoriasis	SM23-33	rs35139498	A	C	-0.0988783	0.0994	2.03944e-05	0.023208	0.00412558	0.113136	0.0103791	0.69	0.00175719	18.1486
95	psoriasis	SM23-33	rs35152624	G	A	-0.101585	0.1243	6.89906e-06	0.0225907	0.00423017	0.117533	0.0101536	0.68	0.00195707	20.2169
96	psoriasis	SM23-33	rs35251378	A	G	-0.103079	0.2694	2.93826e-10	0.0163566	-0.00111296	0.248017	0.00762018	0.88	0.00383656	39.7073
97	psoriasis	SM23-33	rs3729508	C	T	0.0806094	0.5835	3.09663e-08	0.0145613	-0.00852501	0.59149	0.00669961	0.2	0.00296305	30.6399
98	psoriasis	SM23-33	rs3792783	G	A	0.0952975	0.1581	7.23619e-07	0.0192329	0.0161668	0.148817	0.00924776	0.08	0.00237519	24.5465
99	psoriasis	SM23-33	rs3818762	C	G	0.0781347	0.2883	4.8671e-07	0.0155292	0.00163456	0.28479	0.00733915	0.82	0.00244896	25.3108
100	psoriasis	SM23-33	rs3826583	A	G	-0.0719756	0.4563	4.29309e-07	0.0142371	0.00793448	0.508159	0.00663366	0.23	0.00247235	25.5531
101	psoriasis	SM23-33	rs4145109	A	G	-0.0671414	0.4801	3.03606e-06	0.0143822	0.000105929	0.439516	0.00665968	0.99	0.00210897	21.7894
102	psoriasis	SM23-33	rs41494046	G	C	-0.227855	0.0676	3.70621e-10	0.0363641	0.0130432	0.0523745	0.0146626	0.37	0.00379296	39.2543
103	psoriasis	SM23-33	rs4469424	T	C	-0.0675276	0.668	1.5648e-05	0.0156337	0.000708607	0.739933	0.00747986	0.92	0.00180597	18.6533
104	psoriasis	SM23-33	rs4520988	T	C	0.063702	0.6551	1.46006e-05	0.0146961	-0.0046296	0.607845	0.00670792	0.49	0.00181873	18.7853
105	psoriasis	SM23-33	rs4672396	G	A	0.0801543	0.2684	3.6686e-07	0.0157617	-0.00287801	0.277853	0.00732674	0.69	0.00250159	25.8561
106	psoriasis	SM23-33	rs4712520	C	T	0.0831944	0.835	2.03231e-06	0.0175139	0.0116053	0.783747	0.0080181	0.15	0.00218338	22.56
107	psoriasis	SM23-33	rs479777	C	T	-0.0612364	0.34	3.06464e-05	0.0146899	0.0139198	0.384849	0.00679287	0.04	0.00168232	17.3739
108	psoriasis	SM23-33	rs56861245	T	C	-0.0683712	0.3022	2.03948e-05	0.0160476	-0.00700802	0.281645	0.00730699	0.34	0.00175719	18.1486
109	psoriasis	SM23-33	rs57110015	T	A	0.132985	0.0119	2.169e-05	0.0313146	-0.00761323	0.0557424	0.0143521	0.6	0.00174586	18.0313
110	psoriasis	SM23-33	rs5771150	G	T	0.0609452	0.6143	4.69743e-05	0.0149736	-0.0101068	0.64442	0.00684511	0.14	0.00160393	16.5631
111	psoriasis	SM23-33	rs5996446	C	T	-0.0677506	0.4115	8.59884e-06	0.0152259	-0.00480239	0.319402	0.00710717	0.5	0.00191639	19.7959
112	psoriasis	SM23-33	rs60600003	G	T	0.136892	0.0974	1.46845e-09	0.022635	0.00739273	0.100438	0.0110576	0.5	0.00353439	36.5688
113	psoriasis	SM23-33	rs6125655	A	G	0.0705336	0.2992	4.18524e-06	0.0153268	-0.0029893	0.289811	0.00724316	0.68	0.00204953	21.1741
114	psoriasis	SM23-33	rs61907765	T	C	0.093309	0.2366	1.62267e-08	0.0165205	-0.00460183	0.232627	0.00780946	0.56	0.00308401	31.8945
115	psoriasis	SM23-33	rs62068660	T	G	-0.127209	0.0875	5.26017e-06	0.0279327	0.0147453	0.077551	0.012302	0.23	0.00200722	20.736
116	psoriasis	SM23-33	rs62099360	C	A	0.18935	0.0338	1.01779e-06	0.0387364	-0.00212156	0.0326124	0.0186379	0.91	0.00231177	23.8895
117	psoriasis	SM23-33	rs636987	C	A	-0.100228	0.4513	5.18203e-12	0.0145247	-0.0060371	0.616701	0.00687138	0.38	0.00459642	47.608
118	psoriasis	SM23-33	rs6440082	A	G	0.0649636	0.5547	5.1874e-06	0.0142556	-0.00308671	0.538234	0.0065563	0.64	0.0020098	20.7628
119	psoriasis	SM23-33	rs6508259	A	G	0.0658514	0.2863	2.54994e-05	0.0156404	-0.0189625	0.284016	0.00731583	0.0095	0.00171611	17.7235
120	psoriasis	SM23-33	rs653169	G	A	-0.0895443	0.6779	4.52095e-10	0.0143618	-0.011102	0.556602	0.00673637	0.099	0.00375562	38.8664
121	psoriasis	SM23-33	rs662953	A	G	0.0731007	0.2316	8.23759e-06	0.0163943	-0.00529783	0.251141	0.00756548	0.48	0.00192432	19.878
122	psoriasis	SM23-33	rs66733826	C	T	-0.0746732	0.2435	2.79718e-05	0.0178244	0.0015471	0.198821	0.00833007	0.85	0.0016991	17.5475
123	psoriasis	SM23-33	rs6695045	G	A	-0.0659665	0.5467	3.64947e-06	0.0142464	-0.00885944	0.471018	0.00657266	0.18	0.00207487	21.4364
124	psoriasis	SM23-33	rs6762648	A	T	-0.0718718	0.2107	1.77513e-05	0.0167477	0.00484177	0.240844	0.00777375	0.53	0.00178274	18.4129
125	psoriasis	SM23-33	rs6782178	T	C	0.0607647	0.3986	4.0635e-05	0.0148068	-0.0110265	0.345732	0.00697463	0.11	0.00163053	16.8382
126	psoriasis	SM23-33	rs6787078	T	C	-0.0627395	0.3161	2.53093e-05	0.0148953	0.00117301	0.34822	0.00694862	0.87	0.00171749	17.7378
127	psoriasis	SM23-33	rs6842675	G	A	0.0727034	0.5328	4.40616e-07	0.0143952	-0.00514252	0.574217	0.0067106	0.44	0.00246751	25.5029
128	psoriasis	SM23-33	rs6887695	C	G	-0.163695	0.341	1.40605e-24	0.0159963	-0.00226207	0.307608	0.00719602	0.75	0.0100531	104.7
129	psoriasis	SM23-33	rs694836	T	C	-0.0751809	0.8588	2.64813e-05	0.0178926	0.00863883	0.803653	0.00827282	0.3	0.00170916	17.6516
130	psoriasis	SM23-33	rs696	T	C	-0.119244	0.3907	4.2924e-16	0.0146671	-0.00142977	0.400319	0.0067033	0.83	0.00636894	66.0846
131	psoriasis	SM23-33	rs7114362	T	C	0.0601024	0.4911	2.74461e-05	0.0143316	0.00564926	0.436126	0.00663553	0.39	0.00170259	17.5837
132	psoriasis	SM23-33	rs7145340	A	C	-0.0605567	0.6819	3.90265e-05	0.0147226	0.0112638	0.630702	0.00688147	0.1	0.00163795	16.915
133	psoriasis	SM23-33	rs71561806	A	G	-0.0849945	0.2425	8.33604e-06	0.0190726	0.0154278	0.156888	0.0091508	0.092	0.00192213	19.8554
134	psoriasis	SM23-33	rs71639459	A	T	0.103529	0.0934	8.33547e-07	0.0210111	0.00362999	0.119562	0.0101559	0.72	0.00234889	24.274
135	psoriasis	SM23-33	rs7207914	C	G	-0.0640357	0.2694	4.4413e-05	0.0156826	-0.00256972	0.312003	0.00712632	0.72	0.00161422	16.6696
136	psoriasis	SM23-33	rs72675063	G	T	0.0915683	0.1461	2.39828e-06	0.0194141	-0.00645767	0.149387	0.00926365	0.49	0.00215267	22.2419
137	psoriasis	SM23-33	rs72764821	G	T	0.0838968	0.1481	8.37664e-06	0.0188307	0.0182028	0.156202	0.009063	0.045	0.00192123	19.846
138	psoriasis	SM23-33	rs72859354	A	G	-0.109784	0.0726	3.45239e-06	0.0236507	-4.92073e-05	0.116476	0.0103784	1	0.00208517	21.543
139	psoriasis	SM23-33	rs72947626	A	G	-0.105067	0.1282	6.79485e-07	0.0211524	-0.00587525	0.142893	0.00942534	0.53	0.00238689	24.6677
140	psoriasis	SM23-33	rs73091047	C	G	0.111795	0.0288	4.56752e-05	0.0274227	-0.000842694	0.0698027	0.0129533	0.95	0.0016091	16.6165
141	psoriasis	SM23-33	rs73161537	C	A	0.0794118	0.2028	4.21551e-05	0.0193908	-0.00766987	0.142673	0.00952468	0.42	0.00162379	16.7685
142	psoriasis	SM23-33	rs73619475	A	G	-0.0699704	0.2167	1.56156e-05	0.0161975	-0.00665738	0.271653	0.00740593	0.37	0.00180636	18.6573
143	psoriasis	SM23-33	rs74029546	C	T	-0.159374	0.0437	2.9061e-05	0.0381214	0.0168841	0.0343697	0.0177971	0.34	0.00169207	17.4748
144	psoriasis	SM23-33	rs742725	G	A	0.062447	0.3201	2.86477e-05	0.0149253	-0.000133204	0.337417	0.00708517	0.99	0.00169472	17.5022
145	psoriasis	SM23-33	rs74557797	T	G	0.0764521	0.0934	3.70186e-05	0.0185323	-0.0111517	0.165435	0.00913009	0.22	0.00164764	17.0152
146	psoriasis	SM23-33	rs750402	T	C	0.0878572	0.1443	1.17671e-06	0.0180794	0.0003251	0.187085	0.00853468	0.97	0.00228481	23.6104
147	psoriasis	SM23-33	rs7542079	C	T	0.101647	0.5447	1.45613e-12	0.0143598	0.00508541	0.578761	0.00662462	0.44	0.00483553	50.0966
148	psoriasis	SM23-33	rs7574953	A	G	0.0668837	0.7575	3.59724e-05	0.016187	-0.0163382	0.738199	0.00758472	0.031	0.0016529	17.0696
149	psoriasis	SM23-33	rs76517652	T	C	0.16131	0.0298	2.15343e-06	0.0340426	0.00098334	0.0362553	0.0177497	0.96	0.00217265	22.4488
150	psoriasis	SM23-33	rs76642209	G	A	-0.105619	0.1262	1.03777e-05	0.0239544	0.00159743	0.106383	0.0106933	0.88	0.00188171	19.437
151	psoriasis	SM23-33	rs76858806	T	C	-0.144904	0.0477	2.21687e-05	0.0341606	0.00690163	0.0457938	0.015809	0.66	0.00174185	17.9898
152	psoriasis	SM23-33	rs76967494	G	A	0.16033	0.0239	2.1168e-05	0.0377052	0.0283186	0.0282182	0.0198623	0.15	0.00175034	18.0777
153	psoriasis	SM23-33	rs7725926	C	T	-0.0639289	0.2555	2.28839e-05	0.0150964	-0.0115318	0.346606	0.00696556	0.098	0.001736	17.9293
154	psoriasis	SM23-33	rs77693762	T	C	-0.136905	0.1074	2.97975e-06	0.029302	0.0103061	0.0624789	0.013673	0.45	0.00211243	21.8253
155	psoriasis	SM23-33	rs77805236	A	G	-0.14159	0.0626	2.71094e-05	0.0337402	-0.00650952	0.0465859	0.0155812	0.68	0.00170485	17.607
156	psoriasis	SM23-33	rs78351670	A	T	-0.101447	0.1113	5.73245e-06	0.0223647	0.0067072	0.118339	0.0102342	0.51	0.00199133	20.5716
157	psoriasis	SM23-33	rs78456138	T	C	-0.350725	0.0129	3.34511e-10	0.0558313	-0.0154995	0.0213661	0.0228813	0.5	0.00381221	39.4542
158	psoriasis	SM23-33	rs7909788	G	C	0.0710373	0.7416	3.01335e-05	0.0170253	-0.00720122	0.775588	0.00799842	0.37	0.00168542	17.406
159	psoriasis	SM23-33	rs79208792	C	T	-0.192422	0.0447	4.50194e-06	0.0419517	-0.0102607	0.0315542	0.0188633	0.59	0.00203602	21.0342
160	psoriasis	SM23-33	rs79376089	A	G	0.1164	0.0338	3.93414e-05	0.0283121	0.013143	0.0647059	0.0134645	0.33	0.00163647	16.8996
161	psoriasis	SM23-33	rs79529160	A	G	0.170438	0.0378	3.20258e-06	0.0365952	0.000200611	0.0319596	0.018871	0.99	0.00209908	21.687
162	psoriasis	SM23-33	rs79689885	A	G	-0.150547	0.0388	4.06294e-05	0.0366842	0.0393444	0.0359724	0.0177439	0.027	0.00163055	16.8384
163	psoriasis	SM23-33	rs799489	A	G	0.0770999	0.2326	1.76116e-05	0.0179586	-0.00984973	0.169775	0.0087684	0.26	0.0017842	18.428
164	psoriasis	SM23-33	rs80060883	G	C	0.141966	0.0427	2.91353e-05	0.0339621	0.00390309	0.0441548	0.016216	0.81	0.00169161	17.4701
165	psoriasis	SM23-33	rs8129395	C	T	-0.0635724	0.3847	1.83312e-05	0.0148384	0.00823933	0.368412	0.00686905	0.23	0.00177684	18.3518
166	psoriasis	SM23-33	rs8137950	C	T	0.0660687	0.1909	1.47605e-05	0.0152505	-0.00486611	0.332912	0.00700187	0.49	0.00181673	18.7646
167	psoriasis	SM23-33	rs8176632	T	C	0.0740244	0.1799	8.0958e-06	0.0165876	-0.00507945	0.241887	0.00762587	0.51	0.00192753	19.9112
168	psoriasis	SM23-33	rs847	C	T	0.130786	0.7893	2.38013e-18	0.0149681	0.00349079	0.63257	0.00688733	0.61	0.00734925	76.3317
169	psoriasis	SM23-33	rs9277195	T	C	-0.0723483	0.5	3.88106e-07	0.0142567	-0.00775223	0.503643	0.00663928	0.24	0.00249111	25.7475
170	psoriasis	SM23-33	rs9346778	T	C	-0.113981	0.173	6.02033e-09	0.0195972	0.00640243	0.156957	0.00914076	0.48	0.00326973	33.8215
171	psoriasis	SM23-33	rs9353994	T	C	0.0662591	0.2505	1.96241e-05	0.0155206	0.0110129	0.289483	0.00726327	0.13	0.00176427	18.2217
172	psoriasis	SM23-33	rs9583489	T	C	-0.0718984	0.2922	3.77659e-05	0.0174479	0.00574613	0.21396	0.0081372	0.48	0.00164397	16.9773
173	psoriasis	SM23-33	rs9603610	A	G	-0.0765029	0.2256	3.95321e-06	0.0165812	-0.00484503	0.257217	0.00745686	0.52	0.00206009	21.2833
174	psoriasis	SM23-33	rs9854924	T	G	0.0608696	0.505	2.41496e-05	0.0144152	-0.00454804	0.591481	0.00672544	0.5	0.0017261	17.8269
175	psoriasis	SM23-33	rs9943997	A	G	0.0646963	0.3698	3.04832e-05	0.0155153	0.00061566	0.28287	0.00731953	0.93	0.00168331	17.3842
176	psoriasis	CAG-977	rs1004295	G	C	0.0655749	0.5239	4.21318e-06	0.0142536	-0.00986844	0.543858	0.00615328	0.11	0.0020483	21.1613
177	psoriasis	CAG-977	rs10133979	A	G	0.168778	0.0577	4.57804e-05	0.0414058	-0.0297112	0.0292093	0.0179308	0.098	0.00160867	16.6121
178	psoriasis	CAG-977	rs10179903	G	A	-0.07036	0.2048	3.64662e-05	0.0170413	0.00844252	0.230601	0.00727795	0.25	0.00165039	17.0436
179	psoriasis	CAG-977	rs10193310	A	G	0.1288	0.2535	1.69824e-15	0.0161777	0.000927309	0.253823	0.00701277	0.89	0.00610933	63.3744
180	psoriasis	CAG-977	rs10405689	T	C	0.0689259	0.174	1.63572e-05	0.0159937	0.00375859	0.265146	0.00696279	0.59	0.00179781	18.5688
181	psoriasis	CAG-977	rs10486765	C	G	0.0620812	0.5408	1.287e-05	0.0142313	-0.00216678	0.500673	0.00616563	0.73	0.00184199	19.026
182	psoriasis	CAG-977	rs10794569	G	A	0.077405	0.2038	4.71151e-06	0.0169109	-0.00624725	0.217081	0.00746488	0.4	0.00202759	20.9469
183	psoriasis	CAG-977	rs10807943	C	T	-0.160019	0.9006	1.08236e-08	0.0279886	-0.019102	0.944698	0.0134032	0.15	0.00315983	32.6811
184	psoriasis	CAG-977	rs1082428	G	C	-0.130175	0.662	8.55461e-19	0.0147048	0.00885289	0.657263	0.00639274	0.17	0.00754234	78.3525
185	psoriasis	CAG-977	rs11025271	G	A	-0.0692467	0.3002	8.21448e-06	0.0155278	0.00362772	0.310516	0.00686848	0.6	0.00192486	19.8836
186	psoriasis	CAG-977	rs11164946	G	T	-0.0688258	0.7972	9.64051e-06	0.0155536	-0.000707561	0.70481	0.0068782	0.92	0.00189528	19.5775
187	psoriasis	CAG-977	rs112085670	A	G	-0.101637	0.1382	2.9651e-06	0.0217488	0.0150587	0.137798	0.0089509	0.092	0.00211335	21.8348
188	psoriasis	CAG-977	rs112282032	T	C	0.0757303	0.3022	4.55439e-07	0.0150134	-0.0106374	0.309368	0.00660933	0.11	0.00246132	25.4388
189	psoriasis	CAG-977	rs113756470	T	C	0.197937	0.0159	6.15843e-06	0.043783	-0.0341249	0.0214407	0.0212043	0.11	0.00197806	20.4342
190	psoriasis	CAG-977	rs11569974	A	T	0.115247	0.0408	2.65889e-05	0.0274341	-0.00698253	0.0722597	0.0118889	0.56	0.00170841	17.6439
191	psoriasis	CAG-977	rs11576909	C	T	-0.0711338	0.498	6.61013e-07	0.0143055	0.00416849	0.535457	0.00624405	0.5	0.00239201	24.7208
192	psoriasis	CAG-977	rs115862172	A	C	0.278656	0.0149	2.3472e-06	0.0590251	-0.014142	0.0139707	0.0260892	0.59	0.00215667	22.2833
193	psoriasis	CAG-977	rs115928306	G	T	-0.151414	0.0467	3.8205e-05	0.0367681	0.0233544	0.0342105	0.0169546	0.17	0.00164185	16.9553
194	psoriasis	CAG-977	rs11627442	G	A	0.0626556	0.4294	1.20637e-05	0.0143166	-0.00263034	0.432462	0.00625495	0.67	0.00185392	19.1494
195	psoriasis	CAG-977	rs11639180	A	C	0.129594	0.0308	2.14729e-05	0.0304998	-0.00512608	0.0527647	0.0137034	0.71	0.00174773	18.0506
196	psoriasis	CAG-977	rs116569608	A	G	-0.27255	0.0139	9.94947e-06	0.0616872	0.0248781	0.0165602	0.0241431	0.3	0.00188946	19.5172
197	psoriasis	CAG-977	rs11688524	A	C	0.0722146	0.2406	5.04882e-06	0.015827	-0.00847738	0.274278	0.00690022	0.22	0.00201481	20.8146
198	psoriasis	CAG-977	rs11699804	C	T	-0.0826122	0.2356	3.02475e-05	0.0198035	-0.00621954	0.154504	0.00862067	0.47	0.00168473	17.3988
199	psoriasis	CAG-977	rs117136834	A	G	-0.173695	0.0398	1.87897e-05	0.0405943	0.00954324	0.0295305	0.0183068	0.6	0.00177228	18.3046
200	psoriasis	CAG-977	rs117526098	C	T	0.202301	0.0348	3.15333e-07	0.039558	0.00544173	0.0228043	0.0204655	0.79	0.00252979	26.1483
201	psoriasis	CAG-977	rs117627006	G	A	-0.294273	0.0308	2.19331e-05	0.0693346	-0.0262237	0.0133726	0.0264418	0.32	0.00174381	18.0101
202	psoriasis	CAG-977	rs117744081	G	A	0.170872	0.0308	3.96315e-06	0.0370389	-0.0176611	0.0356843	0.0163985	0.28	0.00205962	21.2785
203	psoriasis	CAG-977	rs117899474	T	C	0.19753	0.0209	4.7687e-06	0.0431786	-0.00407574	0.0213356	0.021496	0.85	0.00202538	20.924
204	psoriasis	CAG-977	rs11914608	G	A	0.0693814	0.4364	9.9275e-07	0.0141795	0.00262474	0.484787	0.00610752	0.67	0.0023164	23.9376
205	psoriasis	CAG-977	rs12064698	C	T	0.0877331	0.2475	7.98123e-08	0.0163451	0.00635691	0.241847	0.00729161	0.38	0.0027861	28.805
206	psoriasis	CAG-977	rs12117045	A	G	0.0844972	0.1948	7.07652e-06	0.0188132	0.00350986	0.15444	0.00853822	0.68	0.00195239	20.1686
207	psoriasis	CAG-977	rs12128622	C	T	-0.0676442	0.2684	1.05572e-05	0.0153547	-0.00268591	0.333363	0.00666179	0.69	0.00187853	19.4041
208	psoriasis	CAG-977	rs12174099	T	A	0.15835	0.0209	2.59466e-07	0.0307432	-0.0242545	0.0489487	0.0142871	0.09	0.00256613	26.5249
209	psoriasis	CAG-977	rs12188300	T	A	0.339091	0.0606	1.51217e-34	0.0276616	-0.0183092	0.0508574	0.0140021	0.19	0.0143632	150.243
210	psoriasis	CAG-977	rs12189871	T	C	0.7909	0.0984	1e-200	0.0234132	0.0158157	0.0607688	0.0126107	0.21	0.099632	1140.87
211	psoriasis	CAG-977	rs12202314	C	T	-0.0694027	0.3579	7.08223e-06	0.015453	-0.00962871	0.316758	0.00670108	0.15	0.00195225	20.1671
212	psoriasis	CAG-977	rs12206056	A	C	-0.0705052	0.2654	7.92392e-06	0.0157828	0.00307057	0.300606	0.00668833	0.65	0.00193149	19.9522
213	psoriasis	CAG-977	rs12279091	G	A	0.178981	0.0308	5.97985e-10	0.0289101	-0.0173118	0.06469	0.0125376	0.17	0.00370306	38.3204
214	psoriasis	CAG-977	rs1250563	C	G	-0.0924502	0.2823	2.3222e-10	0.0145858	0.0142495	0.436077	0.0062761	0.023	0.00388082	40.1671
215	psoriasis	CAG-977	rs12536069	C	T	0.117278	0.0328	1.76974e-05	0.0273241	0.0163962	0.0709057	0.0121308	0.18	0.0017833	18.4186
216	psoriasis	CAG-977	rs1262773	T	C	0.0724154	0.338	6.8113e-07	0.0145803	0.00317746	0.362002	0.00646039	0.62	0.00238643	24.6629
217	psoriasis	CAG-977	rs12652533	A	G	-0.133529	0.0736	1.27383e-06	0.0275669	0.00616488	0.0753482	0.0115842	0.59	0.0022701	23.458
218	psoriasis	CAG-977	rs12800155	A	G	-0.0730183	0.4026	1.30221e-06	0.0150882	0.00631032	0.336168	0.00647281	0.33	0.002266	23.4155
219	psoriasis	CAG-977	rs13032431	T	G	0.144378	0.0716	4.69591e-08	0.026431	0.00465486	0.0814922	0.0112896	0.68	0.00288521	29.8326
220	psoriasis	CAG-977	rs13033284	C	T	-0.0741909	0.5984	3.89153e-07	0.0146212	-0.00230558	0.623755	0.00632565	0.72	0.00249063	25.7425
221	psoriasis	CAG-977	rs13085160	C	A	0.069061	0.2952	1.77799e-05	0.016094	-0.00548167	0.23882	0.00718029	0.45	0.00178246	18.41
222	psoriasis	CAG-977	rs13153019	C	T	0.10788	0.2644	6.13762e-12	0.0156883	0.00163715	0.252072	0.0070542	0.82	0.00456457	47.2766
223	psoriasis	CAG-977	rs13378217	G	A	0.112666	0.1243	7.89714e-07	0.0228166	-0.00779651	0.102956	0.0101572	0.44	0.00235893	24.3781
224	psoriasis	CAG-977	rs138016810	C	G	-0.238078	0.0239	2.38556e-05	0.0563449	-0.0165599	0.0133176	0.0270125	0.54	0.00172836	17.8503
225	psoriasis	CAG-977	rs138477844	A	G	0.158658	0.0129	3.01794e-05	0.0380283	0.0212021	0.0322119	0.0173906	0.22	0.00168514	17.4031
226	psoriasis	CAG-977	rs141274948	T	C	-0.0976644	0.0517	1.81217e-05	0.0227823	-0.00773939	0.112175	0.00978546	0.43	0.00177894	18.3736
227	psoriasis	CAG-977	rs144029621	A	C	0.150071	0.0189	2.72001e-05	0.0357677	0.0105102	0.0320491	0.0176693	0.55	0.00170423	17.6006
228	psoriasis	CAG-977	rs144651842	A	G	0.169855	0.0199	2.95325e-11	0.0255465	0.00548916	0.0827731	0.0111658	0.62	0.00426868	44.1987
229	psoriasis	CAG-977	rs146679077	G	T	-0.309445	0.0239	4.5391e-06	0.0674901	0.00196232	0.00949635	0.032011	0.95	0.00203451	21.0185
230	psoriasis	CAG-977	rs1485305	T	A	-0.0678189	0.4414	1.93919e-06	0.0142487	-0.0016603	0.454339	0.00612616	0.79	0.00219207	22.6499
231	psoriasis	CAG-977	rs1486232	C	A	-0.130448	0.0905	3.96105e-05	0.0317411	-0.00519044	0.0576955	0.0131912	0.69	0.00163522	16.8868
232	psoriasis	CAG-977	rs1519528	G	A	-0.0654725	0.6213	4.90185e-06	0.0143299	0.00197615	0.474229	0.0061524	0.75	0.00202027	20.8712
233	psoriasis	CAG-977	rs1521177	T	G	-0.0675686	0.5308	2.64265e-06	0.0143861	0.00559232	0.588038	0.00627708	0.37	0.00213468	22.0556
234	psoriasis	CAG-977	rs16903065	A	C	-0.132781	0.1044	7.47481e-09	0.0229729	0.014066	0.118868	0.0094364	0.14	0.00322918	33.4007
235	psoriasis	CAG-977	rs16971598	C	T	0.0975228	0.0616	4.11917e-05	0.023782	0.0162083	0.091571	0.0106671	0.13	0.00162804	16.8125
236	psoriasis	CAG-977	rs16977889	C	G	0.0923889	0.0795	3.17636e-06	0.0198299	-0.0034831	0.167282	0.00831283	0.68	0.0021006	21.7027
237	psoriasis	CAG-977	rs17209768	T	C	-0.178992	0.0586	9.65895e-06	0.0404533	-0.0224236	0.0368784	0.0162006	0.17	0.00189493	19.5738
238	psoriasis	CAG-977	rs17666072	C	T	-0.0615072	0.6064	2.53758e-05	0.0146048	-0.00851214	0.638176	0.00647227	0.19	0.001717	17.7328
239	psoriasis	CAG-977	rs17784379	A	G	0.0858747	0.1233	3.88204e-05	0.0208718	-0.00588403	0.123065	0.00967264	0.54	0.00163891	16.9249
240	psoriasis	CAG-977	rs17812917	A	G	0.0913004	0.1362	5.3539e-06	0.0200642	-0.0139319	0.144105	0.00878688	0.11	0.00200395	20.7022
241	psoriasis	CAG-977	rs181316459	C	G	0.33548	0.0179	1.6474e-27	0.0308702	0.0309404	0.0429681	0.0153007	0.043	0.0113231	118.078
242	psoriasis	CAG-977	rs182740431	T	G	0.131376	0.0109	3.25065e-05	0.0316176	0.00851641	0.0487538	0.0142933	0.55	0.00167149	17.262
243	psoriasis	CAG-977	rs183131080	G	A	-0.166137	0.0109	1.84077e-05	0.0387864	0.0100829	0.0372054	0.0163396	0.54	0.00177607	18.3438
244	psoriasis	CAG-977	rs1852138	G	A	-0.0666763	0.4145	4.87057e-06	0.0145891	0.000489944	0.391785	0.00631543	0.94	0.00202146	20.8834
245	psoriasis	CAG-977	rs187116478	C	G	-0.33226	0.0129	1.3872e-05	0.076454	0.0178923	0.0109501	0.0292793	0.54	0.00182818	18.883
246	psoriasis	CAG-977	rs188656086	T	C	0.176167	0.0109	3.04544e-05	0.0422459	0.00037695	0.0244579	0.0199331	0.98	0.00168347	17.3858
247	psoriasis	CAG-977	rs2004330	G	A	0.0597394	0.4215	3.13192e-05	0.0143478	0.00207729	0.422692	0.00625458	0.74	0.00167834	17.3327
248	psoriasis	CAG-977	rs2012170	A	C	0.151097	0.0358	2.26063e-06	0.0319538	0.0289496	0.0428547	0.0152992	0.058	0.00216363	22.3554
249	psoriasis	CAG-977	rs2013140	C	T	-0.0648659	0.5974	5.66461e-06	0.0142922	0.00095459	0.580851	0.00630505	0.88	0.00199354	20.5945
250	psoriasis	CAG-977	rs2021511	T	C	-0.0964831	0.2962	3.55975e-09	0.0163435	0.00762968	0.273675	0.00697063	0.27	0.00336825	34.844
251	psoriasis	CAG-977	rs2293217	G	T	0.0659519	0.2008	4.92958e-05	0.0162485	-0.000442691	0.269548	0.00697167	0.95	0.00159511	16.4719
252	psoriasis	CAG-977	rs2334967	G	A	-0.0878849	0.0905	4.13381e-05	0.021436	0.00485912	0.132178	0.00924795	0.6	0.00162739	16.8057
253	psoriasis	CAG-977	rs2401388	T	C	0.103913	0.1312	7.40372e-09	0.0179734	-0.00698211	0.181016	0.00792467	0.38	0.00323096	33.4191
254	psoriasis	CAG-977	rs2664280	T	A	0.086496	0.5785	1.18908e-09	0.0142223	-0.0166227	0.558858	0.00618479	0.0072	0.003574	36.9801
255	psoriasis	CAG-977	rs279589	A	G	-0.0667477	0.3648	1.09441e-05	0.0151781	0.00164571	0.350417	0.00653635	0.8	0.00187189	19.3354
256	psoriasis	CAG-977	rs2811915	A	G	-0.0658532	0.329	1.51273e-05	0.0152197	0.00749608	0.328629	0.00653432	0.25	0.00181222	18.7179
257	psoriasis	CAG-977	rs2844821	C	T	0.240269	0.3062	2.65705e-61	0.0145446	-0.0103658	0.349757	0.0064722	0.11	0.0257813	272.84
258	psoriasis	CAG-977	rs28624578	C	T	-0.0909997	0.17	2.19477e-06	0.0192201	0.00333864	0.170942	0.00817208	0.68	0.00216912	22.4122
259	psoriasis	CAG-977	rs28650369	T	C	-0.0705594	0.3211	3.26926e-06	0.0151638	0.00381614	0.330295	0.00653935	0.56	0.00209527	21.6476
260	psoriasis	CAG-977	rs28998802	A	G	0.163572	0.159	3.21662e-20	0.0177574	-0.0118294	0.1894	0.00786178	0.13	0.00816126	84.835
261	psoriasis	CAG-977	rs311911	C	T	0.0595131	0.5318	3.19198e-05	0.0143084	-0.0034803	0.51919	0.00616862	0.57	0.00167484	17.2965
262	psoriasis	CAG-977	rs3129288	C	G	0.0813688	0.5119	1.06935e-08	0.0142269	0.0162213	0.567999	0.00616773	0.0085	0.00316211	32.7048
263	psoriasis	CAG-977	rs3184504	C	T	-0.0836589	0.5358	5.85814e-09	0.0143725	0.00998656	0.602808	0.00629318	0.11	0.00327486	33.8747
264	psoriasis	CAG-977	rs33980500	T	C	0.216282	0.0855	3.31818e-17	0.0256416	0.00104789	0.0715844	0.0118466	0.93	0.00685207	71.1322
265	psoriasis	CAG-977	rs344810	G	A	0.069164	0.671	6.59219e-06	0.0153478	0.000256454	0.674195	0.00662874	0.97	0.00196549	20.3041
266	psoriasis	CAG-977	rs34585903	T	G	0.0746768	0.162	2.77064e-05	0.0178161	-0.00221115	0.204744	0.00756662	0.77	0.00170084	17.5656
267	psoriasis	CAG-977	rs35040156	C	G	-0.0930403	0.1988	4.90648e-05	0.0229161	-0.000161603	0.110561	0.00986431	0.99	0.00159597	16.4807
268	psoriasis	CAG-977	rs35062798	A	G	0.123784	0.0408	4.22893e-05	0.030231	-0.00465355	0.0555744	0.0135806	0.73	0.00162321	16.7625
269	psoriasis	CAG-977	rs35139498	A	C	-0.0988783	0.0994	2.03944e-05	0.023208	-0.00325758	0.113136	0.00969405	0.74	0.00175719	18.1486
270	psoriasis	CAG-977	rs35152624	G	A	-0.101585	0.1243	6.89906e-06	0.0225907	0.00581623	0.117533	0.00948303	0.54	0.00195707	20.2169
271	psoriasis	CAG-977	rs35251378	A	G	-0.103079	0.2694	2.93826e-10	0.0163566	-0.00211453	0.248017	0.00711664	0.77	0.00383656	39.7073
272	psoriasis	CAG-977	rs3729508	C	T	0.0806094	0.5835	3.09663e-08	0.0145613	-0.00582846	0.59149	0.00625664	0.35	0.00296305	30.6399
273	psoriasis	CAG-977	rs3792783	G	A	0.0952975	0.1581	7.23619e-07	0.0192329	-0.00251012	0.148817	0.00863734	0.77	0.00237519	24.5465
274	psoriasis	CAG-977	rs3818762	C	G	0.0781347	0.2883	4.8671e-07	0.0155292	0.0117003	0.28479	0.00685319	0.088	0.00244896	25.3108
275	psoriasis	CAG-977	rs3826583	A	G	-0.0719756	0.4563	4.29309e-07	0.0142371	0.0070614	0.508159	0.00619493	0.25	0.00247235	25.5531
276	psoriasis	CAG-977	rs4145109	A	G	-0.0671414	0.4801	3.03606e-06	0.0143822	0.00351813	0.439516	0.00621907	0.57	0.00210897	21.7894
277	psoriasis	CAG-977	rs41494046	G	C	-0.227855	0.0676	3.70621e-10	0.0363641	-0.0111	0.0523745	0.0136917	0.42	0.00379296	39.2543
278	psoriasis	CAG-977	rs4469424	T	C	-0.0675276	0.668	1.5648e-05	0.0156337	0.00818019	0.739933	0.00698589	0.24	0.00180597	18.6533
279	psoriasis	CAG-977	rs4520988	T	C	0.063702	0.6551	1.46006e-05	0.0146961	-0.0100238	0.607845	0.00626562	0.11	0.00181873	18.7853
280	psoriasis	CAG-977	rs4672396	G	A	0.0801543	0.2684	3.6686e-07	0.0157617	-0.0156261	0.277853	0.00684365	0.022	0.00250159	25.8561
281	psoriasis	CAG-977	rs4712520	C	T	0.0831944	0.835	2.03231e-06	0.0175139	0.00121282	0.783747	0.0074872	0.87	0.00218338	22.56
282	psoriasis	CAG-977	rs479777	C	T	-0.0612364	0.34	3.06464e-05	0.0146899	-0.011577	0.384849	0.00634294	0.068	0.00168232	17.3739
283	psoriasis	CAG-977	rs56861245	T	C	-0.0683712	0.3022	2.03948e-05	0.0160476	0.00313746	0.281645	0.00682223	0.65	0.00175719	18.1486
284	psoriasis	CAG-977	rs57110015	T	A	0.132985	0.0119	2.169e-05	0.0313146	0.0128105	0.0557424	0.0134016	0.34	0.00174586	18.0313
285	psoriasis	CAG-977	rs5771150	G	T	0.0609452	0.6143	4.69743e-05	0.0149736	-0.0106026	0.64442	0.00639191	0.097	0.00160393	16.5631
286	psoriasis	CAG-977	rs5996446	C	T	-0.0677506	0.4115	8.59884e-06	0.0152259	-0.000973104	0.319402	0.00663662	0.88	0.00191639	19.7959
287	psoriasis	CAG-977	rs60600003	G	T	0.136892	0.0974	1.46845e-09	0.022635	-0.000492517	0.100438	0.0103278	0.96	0.00353439	36.5688
288	psoriasis	CAG-977	rs6125655	A	G	0.0705336	0.2992	4.18524e-06	0.0153268	0.00778272	0.289811	0.00676485	0.25	0.00204953	21.1741
289	psoriasis	CAG-977	rs61907765	T	C	0.093309	0.2366	1.62267e-08	0.0165205	0.00170835	0.232627	0.00729219	0.81	0.00308401	31.8945
290	psoriasis	CAG-977	rs62068660	T	G	-0.127209	0.0875	5.26017e-06	0.0279327	0.0336751	0.077551	0.0114886	0.0034	0.00200722	20.736
291	psoriasis	CAG-977	rs62099360	C	A	0.18935	0.0338	1.01779e-06	0.0387364	-0.00761185	0.0326124	0.0174052	0.66	0.00231177	23.8895
292	psoriasis	CAG-977	rs636987	C	A	-0.100228	0.4513	5.18203e-12	0.0145247	0.00796066	0.616701	0.00641762	0.21	0.00459642	47.608
293	psoriasis	CAG-977	rs6440082	A	G	0.0649636	0.5547	5.1874e-06	0.0142556	-0.000300132	0.538234	0.00612421	0.96	0.0020098	20.7628
294	psoriasis	CAG-977	rs6508259	A	G	0.0658514	0.2863	2.54994e-05	0.0156404	0.00444702	0.284016	0.00683197	0.52	0.00171611	17.7235
295	psoriasis	CAG-977	rs653169	G	A	-0.0895443	0.6779	4.52095e-10	0.0143618	0.0086016	0.556602	0.00629018	0.17	0.00375562	38.8664
296	psoriasis	CAG-977	rs662953	A	G	0.0731007	0.2316	8.23759e-06	0.0163943	0.0081044	0.251141	0.00706453	0.25	0.00192432	19.878
297	psoriasis	CAG-977	rs66733826	C	T	-0.0746732	0.2435	2.79718e-05	0.0178244	-0.00459864	0.198821	0.00778082	0.55	0.0016991	17.5475
298	psoriasis	CAG-977	rs6695045	G	A	-0.0659665	0.5467	3.64947e-06	0.0142464	0.00602413	0.471018	0.00613745	0.33	0.00207487	21.4364
299	psoriasis	CAG-977	rs6762648	A	T	-0.0718718	0.2107	1.77513e-05	0.0167477	-0.00364372	0.240844	0.00726142	0.62	0.00178274	18.4129
300	psoriasis	CAG-977	rs6782178	T	C	0.0607647	0.3986	4.0635e-05	0.0148068	-0.00884195	0.345732	0.00651496	0.17	0.00163053	16.8382
301	psoriasis	CAG-977	rs6787078	T	C	-0.0627395	0.3161	2.53093e-05	0.0148953	0.00131666	0.34822	0.00649066	0.84	0.00171749	17.7378
302	psoriasis	CAG-977	rs6842675	G	A	0.0727034	0.5328	4.40616e-07	0.0143952	-0.000435754	0.574217	0.00626594	0.94	0.00246751	25.5029
303	psoriasis	CAG-977	rs6887695	C	G	-0.163695	0.341	1.40605e-24	0.0159963	-0.00402131	0.307608	0.00672103	0.55	0.0100531	104.7
304	psoriasis	CAG-977	rs694836	T	C	-0.0751809	0.8588	2.64813e-05	0.0178926	0.0114687	0.803653	0.00772649	0.14	0.00170916	17.6516
305	psoriasis	CAG-977	rs696	T	C	-0.119244	0.3907	4.2924e-16	0.0146671	-0.0104877	0.400319	0.00625991	0.094	0.00636894	66.0846
306	psoriasis	CAG-977	rs7114362	T	C	0.0601024	0.4911	2.74461e-05	0.0143316	-0.00777675	0.436126	0.00619601	0.21	0.00170259	17.5837
307	psoriasis	CAG-977	rs7145340	A	C	-0.0605567	0.6819	3.90265e-05	0.0147226	0.00697995	0.630702	0.0064263	0.28	0.00163795	16.915
308	psoriasis	CAG-977	rs71561806	A	G	-0.0849945	0.2425	8.33604e-06	0.0190726	0.00936149	0.156888	0.0085449	0.27	0.00192213	19.8554
309	psoriasis	CAG-977	rs71639459	A	T	0.103529	0.0934	8.33547e-07	0.0210111	0.0204884	0.119562	0.00948347	0.031	0.00234889	24.274
310	psoriasis	CAG-977	rs7207914	C	G	-0.0640357	0.2694	4.4413e-05	0.0156826	0.00264204	0.312003	0.00665513	0.69	0.00161422	16.6696
311	psoriasis	CAG-977	rs72675063	G	T	0.0915683	0.1461	2.39828e-06	0.0194141	0.00310902	0.149387	0.00864981	0.72	0.00215267	22.2419
312	psoriasis	CAG-977	rs72764821	G	T	0.0838968	0.1481	8.37664e-06	0.0188307	-0.00208917	0.156202	0.00846479	0.81	0.00192123	19.846
313	psoriasis	CAG-977	rs72859354	A	G	-0.109784	0.0726	3.45239e-06	0.0236507	0.00834536	0.116476	0.00969119	0.39	0.00208517	21.543
314	psoriasis	CAG-977	rs72947626	A	G	-0.105067	0.1282	6.79485e-07	0.0211524	-0.00480656	0.142893	0.00880126	0.58	0.00238689	24.6677
315	psoriasis	CAG-977	rs73091047	C	G	0.111795	0.0288	4.56752e-05	0.0274227	-0.00836187	0.0698027	0.0120983	0.49	0.0016091	16.6165
316	psoriasis	CAG-977	rs73161537	C	A	0.0794118	0.2028	4.21551e-05	0.0193908	0.000468348	0.142673	0.00889603	0.96	0.00162379	16.7685
317	psoriasis	CAG-977	rs73619475	A	G	-0.0699704	0.2167	1.56156e-05	0.0161975	-0.00637934	0.271653	0.00691687	0.36	0.00180636	18.6573
318	psoriasis	CAG-977	rs74029546	C	T	-0.159374	0.0437	2.9061e-05	0.0381214	0.00518099	0.0343697	0.0166196	0.76	0.00169207	17.4748
319	psoriasis	CAG-977	rs742725	G	A	0.062447	0.3201	2.86477e-05	0.0149253	-0.00373238	0.337417	0.00661729	0.57	0.00169472	17.5022
320	psoriasis	CAG-977	rs74557797	T	G	0.0764521	0.0934	3.70186e-05	0.0185323	-0.011618	0.165435	0.00852647	0.17	0.00164764	17.0152
321	psoriasis	CAG-977	rs750402	T	C	0.0878572	0.1443	1.17671e-06	0.0180794	-0.00643346	0.187085	0.00797108	0.42	0.00228481	23.6104
322	psoriasis	CAG-977	rs7542079	C	T	0.101647	0.5447	1.45613e-12	0.0143598	-0.00716206	0.578761	0.00618597	0.25	0.00483553	50.0966
323	psoriasis	CAG-977	rs7574953	A	G	0.0668837	0.7575	3.59724e-05	0.016187	-0.00736813	0.738199	0.00708462	0.3	0.0016529	17.0696
324	psoriasis	CAG-977	rs76517652	T	C	0.16131	0.0298	2.15343e-06	0.0340426	0.00752804	0.0362553	0.0165781	0.65	0.00217265	22.4488
325	psoriasis	CAG-977	rs76642209	G	A	-0.105619	0.1262	1.03777e-05	0.0239544	0.00344002	0.106383	0.00998853	0.73	0.00188171	19.437
326	psoriasis	CAG-977	rs76858806	T	C	-0.144904	0.0477	2.21687e-05	0.0341606	0.0149354	0.0457938	0.0147622	0.31	0.00174185	17.9898
327	psoriasis	CAG-977	rs76967494	G	A	0.16033	0.0239	2.1168e-05	0.0377052	-0.00756014	0.0282182	0.0185479	0.68	0.00175034	18.0777
328	psoriasis	CAG-977	rs7725926	C	T	-0.0639289	0.2555	2.28839e-05	0.0150964	-0.00395747	0.346606	0.00650579	0.54	0.001736	17.9293
329	psoriasis	CAG-977	rs77693762	T	C	-0.136905	0.1074	2.97975e-06	0.029302	-0.0106293	0.0624789	0.0127715	0.41	0.00211243	21.8253
330	psoriasis	CAG-977	rs77805236	A	G	-0.14159	0.0626	2.71094e-05	0.0337402	0.0177489	0.0465859	0.0145495	0.22	0.00170485	17.607
331	psoriasis	CAG-977	rs78351670	A	T	-0.101447	0.1113	5.73245e-06	0.0223647	-0.00301385	0.118339	0.00955759	0.75	0.00199133	20.5716
332	psoriasis	CAG-977	rs78456138	T	C	-0.350725	0.0129	3.34511e-10	0.0558313	0.0130276	0.0213661	0.0213727	0.54	0.00381221	39.4542
333	psoriasis	CAG-977	rs7909788	G	C	0.0710373	0.7416	3.01335e-05	0.0170253	0.00551922	0.775588	0.00746779	0.46	0.00168542	17.406
334	psoriasis	CAG-977	rs79208792	C	T	-0.192422	0.0447	4.50194e-06	0.0419517	0.0102517	0.0315542	0.0176182	0.56	0.00203602	21.0342
335	psoriasis	CAG-977	rs79376089	A	G	0.1164	0.0338	3.93414e-05	0.0283121	0.00755118	0.0647059	0.0125753	0.55	0.00163647	16.8996
336	psoriasis	CAG-977	rs79529160	A	G	0.170438	0.0378	3.20258e-06	0.0365952	-0.0045882	0.0319596	0.0176255	0.79	0.00209908	21.687
337	psoriasis	CAG-977	rs79689885	A	G	-0.150547	0.0388	4.06294e-05	0.0366842	-0.00345155	0.0359724	0.0165682	0.83	0.00163055	16.8384
338	psoriasis	CAG-977	rs799489	A	G	0.0770999	0.2326	1.76116e-05	0.0179586	0.00403303	0.169775	0.00818842	0.62	0.0017842	18.428
339	psoriasis	CAG-977	rs80060883	G	C	0.141966	0.0427	2.91353e-05	0.0339621	-0.00954266	0.0441548	0.0151424	0.53	0.00169161	17.4701
340	psoriasis	CAG-977	rs8129395	C	T	-0.0635724	0.3847	1.83312e-05	0.0148384	-0.00454459	0.368412	0.00641449	0.48	0.00177684	18.3518
341	psoriasis	CAG-977	rs8137950	C	T	0.0660687	0.1909	1.47605e-05	0.0152505	0.00148371	0.332912	0.00653829	0.82	0.00181673	18.7646
342	psoriasis	CAG-977	rs8176632	T	C	0.0740244	0.1799	8.0958e-06	0.0165876	-0.00967065	0.241887	0.0071217	0.17	0.00192753	19.9112
343	psoriasis	CAG-977	rs847	C	T	0.130786	0.7893	2.38013e-18	0.0149681	-0.00568347	0.63257	0.00643272	0.38	0.00734925	76.3317
344	psoriasis	CAG-977	rs9277195	T	C	-0.0723483	0.5	3.88106e-07	0.0142567	-0.0114414	0.503643	0.00619968	0.065	0.00249111	25.7475
345	psoriasis	CAG-977	rs9346778	T	C	-0.113981	0.173	6.02033e-09	0.0195972	0.00726043	0.156957	0.00853553	0.39	0.00326973	33.8215
346	psoriasis	CAG-977	rs9353994	T	C	0.0662591	0.2505	1.96241e-05	0.0155206	0.00555365	0.289483	0.00678235	0.41	0.00176427	18.2217
347	psoriasis	CAG-977	rs9583489	T	C	-0.0718984	0.2922	3.77659e-05	0.0174479	-0.00239408	0.21396	0.0075983	0.75	0.00164397	16.9773
348	psoriasis	CAG-977	rs9603610	A	G	-0.0765029	0.2256	3.95321e-06	0.0165812	0.00245888	0.257217	0.00696302	0.72	0.00206009	21.2833
349	psoriasis	CAG-977	rs9854924	T	G	0.0608696	0.505	2.41496e-05	0.0144152	-0.00489526	0.591481	0.0062822	0.44	0.0017261	17.8269
350	psoriasis	CAG-977	rs9943997	A	G	0.0646963	0.3698	3.04832e-05	0.0155153	0.00544243	0.28287	0.00683539	0.43	0.00168331	17.3842
351	psoriasis	Tepidanaerobacteraceae	rs1004295	G	C	0.0655749	0.5239	4.21318e-06	0.0142536	0.00627387	0.543858	0.00658893	0.34	0.0020483	21.1613
352	psoriasis	Tepidanaerobacteraceae	rs10133979	A	G	0.168778	0.0577	4.57804e-05	0.0414058	0.0276109	0.0292093	0.0192008	0.15	0.00160867	16.6121
353	psoriasis	Tepidanaerobacteraceae	rs10179903	G	A	-0.07036	0.2048	3.64662e-05	0.0170413	-0.00116654	0.230601	0.0077917	0.88	0.00165039	17.0436
354	psoriasis	Tepidanaerobacteraceae	rs10193310	A	G	0.1288	0.2535	1.69824e-15	0.0161777	-0.00307566	0.253823	0.0075078	0.68	0.00610933	63.3744
355	psoriasis	Tepidanaerobacteraceae	rs10405689	T	C	0.0689259	0.174	1.63572e-05	0.0159937	-0.0139753	0.265146	0.00745544	0.061	0.00179781	18.5688
356	psoriasis	Tepidanaerobacteraceae	rs10486765	C	G	0.0620812	0.5408	1.287e-05	0.0142313	-0.0108951	0.500673	0.00660133	0.099	0.00184199	19.026
357	psoriasis	Tepidanaerobacteraceae	rs10794569	G	A	0.077405	0.2038	4.71151e-06	0.0169109	0.0125686	0.217081	0.0079953	0.12	0.00202759	20.9469
358	psoriasis	Tepidanaerobacteraceae	rs10807943	C	T	-0.160019	0.9006	1.08236e-08	0.0279886	0.0270872	0.944698	0.0143503	0.059	0.00315983	32.6811
359	psoriasis	Tepidanaerobacteraceae	rs1082428	G	C	-0.130175	0.662	8.55461e-19	0.0147048	-0.00162739	0.657263	0.00684603	0.81	0.00754234	78.3525
360	psoriasis	Tepidanaerobacteraceae	rs11025271	G	A	-0.0692467	0.3002	8.21448e-06	0.0155278	0.013773	0.310516	0.00735569	0.061	0.00192486	19.8836
361	psoriasis	Tepidanaerobacteraceae	rs11164946	G	T	-0.0688258	0.7972	9.64051e-06	0.0155536	0.00475654	0.70481	0.00736593	0.52	0.00189528	19.5775
362	psoriasis	Tepidanaerobacteraceae	rs112085670	A	G	-0.101637	0.1382	2.9651e-06	0.0217488	-0.0040911	0.137798	0.00958457	0.67	0.00211335	21.8348
363	psoriasis	Tepidanaerobacteraceae	rs112282032	T	C	0.0757303	0.3022	4.55439e-07	0.0150134	0.0050608	0.309368	0.00707759	0.47	0.00246132	25.4388
364	psoriasis	Tepidanaerobacteraceae	rs113756470	T	C	0.197937	0.0159	6.15843e-06	0.043783	-0.0308025	0.0214407	0.0227079	0.17	0.00197806	20.4342
365	psoriasis	Tepidanaerobacteraceae	rs11569974	A	T	0.115247	0.0408	2.65889e-05	0.0274341	0.0150455	0.0722597	0.0127295	0.24	0.00170841	17.6439
366	psoriasis	Tepidanaerobacteraceae	rs11576909	C	T	-0.0711338	0.498	6.61013e-07	0.0143055	-0.00363662	0.535457	0.00668682	0.59	0.00239201	24.7208
367	psoriasis	Tepidanaerobacteraceae	rs115862172	A	C	0.278656	0.0149	2.3472e-06	0.0590251	-0.00902772	0.0139707	0.0279299	0.75	0.00215667	22.2833
368	psoriasis	Tepidanaerobacteraceae	rs115928306	G	T	-0.151414	0.0467	3.8205e-05	0.0367681	0.0200192	0.0342105	0.0181569	0.27	0.00164185	16.9553
369	psoriasis	Tepidanaerobacteraceae	rs11627442	G	A	0.0626556	0.4294	1.20637e-05	0.0143166	-0.00981725	0.432462	0.00669799	0.14	0.00185392	19.1494
370	psoriasis	Tepidanaerobacteraceae	rs11639180	A	C	0.129594	0.0308	2.14729e-05	0.0304998	0.0039842	0.0527647	0.014673	0.79	0.00174773	18.0506
371	psoriasis	Tepidanaerobacteraceae	rs116569608	A	G	-0.27255	0.0139	9.94947e-06	0.0616872	-0.00117097	0.0165602	0.0258564	0.96	0.00188946	19.5172
372	psoriasis	Tepidanaerobacteraceae	rs11688524	A	C	0.0722146	0.2406	5.04882e-06	0.015827	-0.00506558	0.274278	0.00738731	0.49	0.00201481	20.8146
373	psoriasis	Tepidanaerobacteraceae	rs11699804	C	T	-0.0826122	0.2356	3.02475e-05	0.0198035	0.00174545	0.154504	0.0092302	0.85	0.00168473	17.3988
374	psoriasis	Tepidanaerobacteraceae	rs117136834	A	G	-0.173695	0.0398	1.87897e-05	0.0405943	0.0187524	0.0295305	0.0196052	0.34	0.00177228	18.3046
375	psoriasis	Tepidanaerobacteraceae	rs117526098	C	T	0.202301	0.0348	3.15333e-07	0.039558	0.0278949	0.0228043	0.02191	0.2	0.00252979	26.1483
376	psoriasis	Tepidanaerobacteraceae	rs117627006	G	A	-0.294273	0.0308	2.19331e-05	0.0693346	0.0332891	0.0133726	0.0283206	0.24	0.00174381	18.0101
377	psoriasis	Tepidanaerobacteraceae	rs117744081	G	A	0.170872	0.0308	3.96315e-06	0.0370389	-0.00253115	0.0356843	0.0175573	0.89	0.00205962	21.2785
378	psoriasis	Tepidanaerobacteraceae	rs117899474	T	C	0.19753	0.0209	4.7687e-06	0.0431786	-0.0146612	0.0213356	0.0230208	0.52	0.00202538	20.924
379	psoriasis	Tepidanaerobacteraceae	rs11914608	G	A	0.0693814	0.4364	9.9275e-07	0.0141795	0.00193177	0.484787	0.00653844	0.77	0.0023164	23.9376
380	psoriasis	Tepidanaerobacteraceae	rs12064698	C	T	0.0877331	0.2475	7.98123e-08	0.0163451	0.00142394	0.241847	0.00780866	0.86	0.0027861	28.805
381	psoriasis	Tepidanaerobacteraceae	rs12117045	A	G	0.0844972	0.1948	7.07652e-06	0.0188132	0.00590013	0.15444	0.00914367	0.52	0.00195239	20.1686
382	psoriasis	Tepidanaerobacteraceae	rs12128622	C	T	-0.0676442	0.2684	1.05572e-05	0.0153547	0.00168451	0.333363	0.00713418	0.81	0.00187853	19.4041
383	psoriasis	Tepidanaerobacteraceae	rs12174099	T	A	0.15835	0.0209	2.59466e-07	0.0307432	0.0156077	0.0489487	0.0153001	0.31	0.00256613	26.5249
384	psoriasis	Tepidanaerobacteraceae	rs12188300	T	A	0.339091	0.0606	1.51217e-34	0.0276616	-0.0135807	0.0508574	0.0149916	0.36	0.0143632	150.243
385	psoriasis	Tepidanaerobacteraceae	rs12189871	T	C	0.7909	0.0984	1e-200	0.0234132	-0.0164314	0.0607688	0.0135049	0.22	0.099632	1140.87
386	psoriasis	Tepidanaerobacteraceae	rs12202314	C	T	-0.0694027	0.3579	7.08223e-06	0.015453	-0.00273216	0.316758	0.00717624	0.7	0.00195225	20.1671
387	psoriasis	Tepidanaerobacteraceae	rs12206056	A	C	-0.0705052	0.2654	7.92392e-06	0.0157828	-0.00627422	0.300606	0.00716258	0.38	0.00193149	19.9522
388	psoriasis	Tepidanaerobacteraceae	rs12279091	G	A	0.178981	0.0308	5.97985e-10	0.0289101	-0.0226688	0.06469	0.0134269	0.091	0.00370306	38.3204
389	psoriasis	Tepidanaerobacteraceae	rs1250563	C	G	-0.0924502	0.2823	2.3222e-10	0.0145858	0.00754896	0.436077	0.00672205	0.26	0.00388082	40.1671
390	psoriasis	Tepidanaerobacteraceae	rs12536069	C	T	0.117278	0.0328	1.76974e-05	0.0273241	-0.0163352	0.0709057	0.012988	0.21	0.0017833	18.4186
391	psoriasis	Tepidanaerobacteraceae	rs1262773	T	C	0.0724154	0.338	6.8113e-07	0.0145803	0.000148711	0.362002	0.00691859	0.98	0.00238643	24.6629
392	psoriasis	Tepidanaerobacteraceae	rs12652533	A	G	-0.133529	0.0736	1.27383e-06	0.0275669	-0.0167225	0.0753482	0.0124028	0.18	0.0022701	23.458
393	psoriasis	Tepidanaerobacteraceae	rs12800155	A	G	-0.0730183	0.4026	1.30221e-06	0.0150882	-0.00538779	0.336168	0.00693195	0.44	0.002266	23.4155
394	psoriasis	Tepidanaerobacteraceae	rs13032431	T	G	0.144378	0.0716	4.69591e-08	0.026431	-0.00399689	0.0814922	0.0120865	0.74	0.00288521	29.8326
395	psoriasis	Tepidanaerobacteraceae	rs13033284	C	T	-0.0741909	0.5984	3.89153e-07	0.0146212	0.00548054	0.623755	0.00677218	0.42	0.00249063	25.7425
396	psoriasis	Tepidanaerobacteraceae	rs13085160	C	A	0.069061	0.2952	1.77799e-05	0.016094	-0.0115613	0.23882	0.00768689	0.13	0.00178246	18.41
397	psoriasis	Tepidanaerobacteraceae	rs13153019	C	T	0.10788	0.2644	6.13762e-12	0.0156883	-0.00904871	0.252072	0.00755273	0.23	0.00456457	47.2766
398	psoriasis	Tepidanaerobacteraceae	rs13378217	G	A	0.112666	0.1243	7.89714e-07	0.0228166	-0.00280549	0.102956	0.0108776	0.8	0.00235893	24.3781
399	psoriasis	Tepidanaerobacteraceae	rs138016810	C	G	-0.238078	0.0239	2.38556e-05	0.0563449	0.0135952	0.0133176	0.0289295	0.64	0.00172836	17.8503
400	psoriasis	Tepidanaerobacteraceae	rs138477844	A	G	0.158658	0.0129	3.01794e-05	0.0380283	0.0192259	0.0322119	0.0186242	0.3	0.00168514	17.4031
401	psoriasis	Tepidanaerobacteraceae	rs141274948	T	C	-0.0976644	0.0517	1.81217e-05	0.0227823	-0.00403902	0.112175	0.0104808	0.7	0.00177894	18.3736
402	psoriasis	Tepidanaerobacteraceae	rs144029621	A	C	0.150071	0.0189	2.72001e-05	0.0357677	0.0513434	0.0320491	0.0189166	0.0066	0.00170423	17.6006
403	psoriasis	Tepidanaerobacteraceae	rs144651842	A	G	0.169855	0.0199	2.95325e-11	0.0255465	-0.00669774	0.0827731	0.0119569	0.58	0.00426868	44.1987
404	psoriasis	Tepidanaerobacteraceae	rs146679077	G	T	-0.309445	0.0239	4.5391e-06	0.0674901	0.0389616	0.00949635	0.0342772	0.26	0.00203451	21.0185
405	psoriasis	Tepidanaerobacteraceae	rs1485305	T	A	-0.0678189	0.4414	1.93919e-06	0.0142487	0.00500275	0.454339	0.00655933	0.45	0.00219207	22.6499
406	psoriasis	Tepidanaerobacteraceae	rs1486232	C	A	-0.130448	0.0905	3.96105e-05	0.0317411	-0.00136936	0.0576955	0.0141223	0.92	0.00163522	16.8868
407	psoriasis	Tepidanaerobacteraceae	rs1519528	G	A	-0.0654725	0.6213	4.90185e-06	0.0143299	-0.00410372	0.474229	0.0065867	0.53	0.00202027	20.8712
408	psoriasis	Tepidanaerobacteraceae	rs1521177	T	G	-0.0675686	0.5308	2.64265e-06	0.0143861	0.00569865	0.588038	0.00672219	0.4	0.00213468	22.0556
409	psoriasis	Tepidanaerobacteraceae	rs16903065	A	C	-0.132781	0.1044	7.47481e-09	0.0229729	-0.00716281	0.118868	0.0101036	0.48	0.00322918	33.4007
410	psoriasis	Tepidanaerobacteraceae	rs16971598	C	T	0.0975228	0.0616	4.11917e-05	0.023782	-0.00646466	0.091571	0.0114219	0.57	0.00162804	16.8125
411	psoriasis	Tepidanaerobacteraceae	rs16977889	C	G	0.0923889	0.0795	3.17636e-06	0.0198299	-0.00909386	0.167282	0.00890102	0.31	0.0021006	21.7027
412	psoriasis	Tepidanaerobacteraceae	rs17209768	T	C	-0.178992	0.0586	9.65895e-06	0.0404533	0.00730745	0.0368784	0.0173493	0.67	0.00189493	19.5738
413	psoriasis	Tepidanaerobacteraceae	rs17666072	C	T	-0.0615072	0.6064	2.53758e-05	0.0146048	0.00972211	0.638176	0.00693023	0.16	0.001717	17.7328
414	psoriasis	Tepidanaerobacteraceae	rs17784379	A	G	0.0858747	0.1233	3.88204e-05	0.0208718	-0.0252988	0.123065	0.0103554	0.015	0.00163891	16.9249
415	psoriasis	Tepidanaerobacteraceae	rs17812917	A	G	0.0913004	0.1362	5.3539e-06	0.0200642	0.00512846	0.144105	0.00940957	0.59	0.00200395	20.7022
416	psoriasis	Tepidanaerobacteraceae	rs181316459	C	G	0.33548	0.0179	1.6474e-27	0.0308702	-0.0424754	0.0429681	0.016382	0.0095	0.0113231	118.078
417	psoriasis	Tepidanaerobacteraceae	rs182740431	T	G	0.131376	0.0109	3.25065e-05	0.0316176	0.00472524	0.0487538	0.0153059	0.76	0.00167149	17.262
418	psoriasis	Tepidanaerobacteraceae	rs183131080	G	A	-0.166137	0.0109	1.84077e-05	0.0387864	0.0293902	0.0372054	0.0174924	0.093	0.00177607	18.3438
419	psoriasis	Tepidanaerobacteraceae	rs1852138	G	A	-0.0666763	0.4145	4.87057e-06	0.0145891	0.000872353	0.391785	0.00676341	0.9	0.00202146	20.8834
420	psoriasis	Tepidanaerobacteraceae	rs187116478	C	G	-0.33226	0.0129	1.3872e-05	0.076454	-0.013759	0.0109501	0.0313496	0.66	0.00182818	18.883
421	psoriasis	Tepidanaerobacteraceae	rs188656086	T	C	0.176167	0.0109	3.04544e-05	0.0422459	0.000997876	0.0244579	0.0213402	0.96	0.00168347	17.3858
422	psoriasis	Tepidanaerobacteraceae	rs2004330	G	A	0.0597394	0.4215	3.13192e-05	0.0143478	-0.00781584	0.422692	0.00669809	0.24	0.00167834	17.3327
423	psoriasis	Tepidanaerobacteraceae	rs2012170	A	C	0.151097	0.0358	2.26063e-06	0.0319538	0.0109104	0.0428547	0.0163863	0.51	0.00216363	22.3554
424	psoriasis	Tepidanaerobacteraceae	rs2013140	C	T	-0.0648659	0.5974	5.66461e-06	0.0142922	-0.0077155	0.580851	0.00675212	0.25	0.00199354	20.5945
425	psoriasis	Tepidanaerobacteraceae	rs2021511	T	C	-0.0964831	0.2962	3.55975e-09	0.0163435	-0.015764	0.273675	0.00746448	0.035	0.00336825	34.844
426	psoriasis	Tepidanaerobacteraceae	rs2293217	G	T	0.0659519	0.2008	4.92958e-05	0.0162485	-0.0132059	0.269548	0.00746528	0.077	0.00159511	16.4719
427	psoriasis	Tepidanaerobacteraceae	rs2334967	G	A	-0.0878849	0.0905	4.13381e-05	0.021436	0.0136036	0.132178	0.00990151	0.17	0.00162739	16.8057
428	psoriasis	Tepidanaerobacteraceae	rs2401388	T	C	0.103913	0.1312	7.40372e-09	0.0179734	0.0159247	0.181016	0.00848402	0.061	0.00323096	33.4191
429	psoriasis	Tepidanaerobacteraceae	rs2664280	T	A	0.086496	0.5785	1.18908e-09	0.0142223	0.00411951	0.558858	0.00662425	0.53	0.003574	36.9801
430	psoriasis	Tepidanaerobacteraceae	rs279589	A	G	-0.0667477	0.3648	1.09441e-05	0.0151781	0.00539084	0.350417	0.00699752	0.44	0.00187189	19.3354
431	psoriasis	Tepidanaerobacteraceae	rs2811915	A	G	-0.0658532	0.329	1.51273e-05	0.0152197	-0.00375372	0.328629	0.0069969	0.59	0.00181222	18.7179
432	psoriasis	Tepidanaerobacteraceae	rs2844821	C	T	0.240269	0.3062	2.65705e-61	0.0145446	-0.000215844	0.349757	0.00693113	0.98	0.0257813	272.84
433	psoriasis	Tepidanaerobacteraceae	rs28624578	C	T	-0.0909997	0.17	2.19477e-06	0.0192201	0.00725211	0.170942	0.00875031	0.41	0.00216912	22.4122
434	psoriasis	Tepidanaerobacteraceae	rs28650369	T	C	-0.0705594	0.3211	3.26926e-06	0.0151638	0.00999857	0.330295	0.00700342	0.15	0.00209527	21.6476
435	psoriasis	Tepidanaerobacteraceae	rs28998802	A	G	0.163572	0.159	3.21662e-20	0.0177574	0.0103569	0.1894	0.0084184	0.22	0.00816126	84.835
436	psoriasis	Tepidanaerobacteraceae	rs311911	C	T	0.0595131	0.5318	3.19198e-05	0.0143084	-0.00522581	0.51919	0.00660509	0.43	0.00167484	17.2965
437	psoriasis	Tepidanaerobacteraceae	rs3129288	C	G	0.0813688	0.5119	1.06935e-08	0.0142269	-0.0083704	0.567999	0.00660507	0.21	0.00316211	32.7048
438	psoriasis	Tepidanaerobacteraceae	rs3184504	C	T	-0.0836589	0.5358	5.85814e-09	0.0143725	0.00588604	0.602808	0.00673737	0.38	0.00327486	33.8747
439	psoriasis	Tepidanaerobacteraceae	rs33980500	T	C	0.216282	0.0855	3.31818e-17	0.0256416	0.00829614	0.0715844	0.0126866	0.51	0.00685207	71.1322
440	psoriasis	Tepidanaerobacteraceae	rs344810	G	A	0.069164	0.671	6.59219e-06	0.0153478	-0.0104256	0.674195	0.00709775	0.14	0.00196549	20.3041
441	psoriasis	Tepidanaerobacteraceae	rs34585903	T	G	0.0746768	0.162	2.77064e-05	0.0178161	0.00694363	0.204744	0.00810201	0.39	0.00170084	17.5656
442	psoriasis	Tepidanaerobacteraceae	rs35040156	C	G	-0.0930403	0.1988	4.90648e-05	0.0229161	-0.00633517	0.110561	0.0105652	0.55	0.00159597	16.4807
443	psoriasis	Tepidanaerobacteraceae	rs35062798	A	G	0.123784	0.0408	4.22893e-05	0.030231	0.0342929	0.0555744	0.0145393	0.018	0.00162321	16.7625
444	psoriasis	Tepidanaerobacteraceae	rs35139498	A	C	-0.0988783	0.0994	2.03944e-05	0.023208	0.00412558	0.113136	0.0103791	0.69	0.00175719	18.1486
445	psoriasis	Tepidanaerobacteraceae	rs35152624	G	A	-0.101585	0.1243	6.89906e-06	0.0225907	0.00423017	0.117533	0.0101536	0.68	0.00195707	20.2169
446	psoriasis	Tepidanaerobacteraceae	rs35251378	A	G	-0.103079	0.2694	2.93826e-10	0.0163566	-0.00111296	0.248017	0.00762018	0.88	0.00383656	39.7073
447	psoriasis	Tepidanaerobacteraceae	rs3729508	C	T	0.0806094	0.5835	3.09663e-08	0.0145613	-0.00852501	0.59149	0.00669961	0.2	0.00296305	30.6399
448	psoriasis	Tepidanaerobacteraceae	rs3792783	G	A	0.0952975	0.1581	7.23619e-07	0.0192329	0.0161668	0.148817	0.00924776	0.08	0.00237519	24.5465
449	psoriasis	Tepidanaerobacteraceae	rs3818762	C	G	0.0781347	0.2883	4.8671e-07	0.0155292	0.00163456	0.28479	0.00733915	0.82	0.00244896	25.3108
450	psoriasis	Tepidanaerobacteraceae	rs3826583	A	G	-0.0719756	0.4563	4.29309e-07	0.0142371	0.00793448	0.508159	0.00663366	0.23	0.00247235	25.5531
451	psoriasis	Tepidanaerobacteraceae	rs4145109	A	G	-0.0671414	0.4801	3.03606e-06	0.0143822	0.000105929	0.439516	0.00665968	0.99	0.00210897	21.7894
452	psoriasis	Tepidanaerobacteraceae	rs41494046	G	C	-0.227855	0.0676	3.70621e-10	0.0363641	0.0130432	0.0523745	0.0146626	0.37	0.00379296	39.2543
453	psoriasis	Tepidanaerobacteraceae	rs4469424	T	C	-0.0675276	0.668	1.5648e-05	0.0156337	0.000708607	0.739933	0.00747986	0.92	0.00180597	18.6533
454	psoriasis	Tepidanaerobacteraceae	rs4520988	T	C	0.063702	0.6551	1.46006e-05	0.0146961	-0.0046296	0.607845	0.00670792	0.49	0.00181873	18.7853
455	psoriasis	Tepidanaerobacteraceae	rs4672396	G	A	0.0801543	0.2684	3.6686e-07	0.0157617	-0.00287801	0.277853	0.00732674	0.69	0.00250159	25.8561
456	psoriasis	Tepidanaerobacteraceae	rs4712520	C	T	0.0831944	0.835	2.03231e-06	0.0175139	0.0116053	0.783747	0.0080181	0.15	0.00218338	22.56
457	psoriasis	Tepidanaerobacteraceae	rs479777	C	T	-0.0612364	0.34	3.06464e-05	0.0146899	0.0139198	0.384849	0.00679287	0.04	0.00168232	17.3739
458	psoriasis	Tepidanaerobacteraceae	rs56861245	T	C	-0.0683712	0.3022	2.03948e-05	0.0160476	-0.00700802	0.281645	0.00730699	0.34	0.00175719	18.1486
459	psoriasis	Tepidanaerobacteraceae	rs57110015	T	A	0.132985	0.0119	2.169e-05	0.0313146	-0.00761323	0.0557424	0.0143521	0.6	0.00174586	18.0313
460	psoriasis	Tepidanaerobacteraceae	rs5771150	G	T	0.0609452	0.6143	4.69743e-05	0.0149736	-0.0101068	0.64442	0.00684511	0.14	0.00160393	16.5631
461	psoriasis	Tepidanaerobacteraceae	rs5996446	C	T	-0.0677506	0.4115	8.59884e-06	0.0152259	-0.00480239	0.319402	0.00710717	0.5	0.00191639	19.7959
462	psoriasis	Tepidanaerobacteraceae	rs60600003	G	T	0.136892	0.0974	1.46845e-09	0.022635	0.00739273	0.100438	0.0110576	0.5	0.00353439	36.5688
463	psoriasis	Tepidanaerobacteraceae	rs6125655	A	G	0.0705336	0.2992	4.18524e-06	0.0153268	-0.0029893	0.289811	0.00724316	0.68	0.00204953	21.1741
464	psoriasis	Tepidanaerobacteraceae	rs61907765	T	C	0.093309	0.2366	1.62267e-08	0.0165205	-0.00460183	0.232627	0.00780946	0.56	0.00308401	31.8945
465	psoriasis	Tepidanaerobacteraceae	rs62068660	T	G	-0.127209	0.0875	5.26017e-06	0.0279327	0.0147453	0.077551	0.012302	0.23	0.00200722	20.736
466	psoriasis	Tepidanaerobacteraceae	rs62099360	C	A	0.18935	0.0338	1.01779e-06	0.0387364	-0.00212156	0.0326124	0.0186379	0.91	0.00231177	23.8895
467	psoriasis	Tepidanaerobacteraceae	rs636987	C	A	-0.100228	0.4513	5.18203e-12	0.0145247	-0.0060371	0.616701	0.00687138	0.38	0.00459642	47.608
468	psoriasis	Tepidanaerobacteraceae	rs6440082	A	G	0.0649636	0.5547	5.1874e-06	0.0142556	-0.00308671	0.538234	0.0065563	0.64	0.0020098	20.7628
469	psoriasis	Tepidanaerobacteraceae	rs6508259	A	G	0.0658514	0.2863	2.54994e-05	0.0156404	-0.0189625	0.284016	0.00731583	0.0095	0.00171611	17.7235
470	psoriasis	Tepidanaerobacteraceae	rs653169	G	A	-0.0895443	0.6779	4.52095e-10	0.0143618	-0.011102	0.556602	0.00673637	0.099	0.00375562	38.8664
471	psoriasis	Tepidanaerobacteraceae	rs662953	A	G	0.0731007	0.2316	8.23759e-06	0.0163943	-0.00529783	0.251141	0.00756548	0.48	0.00192432	19.878
472	psoriasis	Tepidanaerobacteraceae	rs66733826	C	T	-0.0746732	0.2435	2.79718e-05	0.0178244	0.0015471	0.198821	0.00833007	0.85	0.0016991	17.5475
473	psoriasis	Tepidanaerobacteraceae	rs6695045	G	A	-0.0659665	0.5467	3.64947e-06	0.0142464	-0.00885944	0.471018	0.00657266	0.18	0.00207487	21.4364
474	psoriasis	Tepidanaerobacteraceae	rs6762648	A	T	-0.0718718	0.2107	1.77513e-05	0.0167477	0.00484177	0.240844	0.00777375	0.53	0.00178274	18.4129
475	psoriasis	Tepidanaerobacteraceae	rs6782178	T	C	0.0607647	0.3986	4.0635e-05	0.0148068	-0.0110265	0.345732	0.00697463	0.11	0.00163053	16.8382
476	psoriasis	Tepidanaerobacteraceae	rs6787078	T	C	-0.0627395	0.3161	2.53093e-05	0.0148953	0.00117301	0.34822	0.00694862	0.87	0.00171749	17.7378
477	psoriasis	Tepidanaerobacteraceae	rs6842675	G	A	0.0727034	0.5328	4.40616e-07	0.0143952	-0.00514252	0.574217	0.0067106	0.44	0.00246751	25.5029
478	psoriasis	Tepidanaerobacteraceae	rs6887695	C	G	-0.163695	0.341	1.40605e-24	0.0159963	-0.00226207	0.307608	0.00719602	0.75	0.0100531	104.7
479	psoriasis	Tepidanaerobacteraceae	rs694836	T	C	-0.0751809	0.8588	2.64813e-05	0.0178926	0.00863883	0.803653	0.00827282	0.3	0.00170916	17.6516
480	psoriasis	Tepidanaerobacteraceae	rs696	T	C	-0.119244	0.3907	4.2924e-16	0.0146671	-0.00142977	0.400319	0.0067033	0.83	0.00636894	66.0846
481	psoriasis	Tepidanaerobacteraceae	rs7114362	T	C	0.0601024	0.4911	2.74461e-05	0.0143316	0.00564926	0.436126	0.00663553	0.39	0.00170259	17.5837
482	psoriasis	Tepidanaerobacteraceae	rs7145340	A	C	-0.0605567	0.6819	3.90265e-05	0.0147226	0.0112638	0.630702	0.00688147	0.1	0.00163795	16.915
483	psoriasis	Tepidanaerobacteraceae	rs71561806	A	G	-0.0849945	0.2425	8.33604e-06	0.0190726	0.0154278	0.156888	0.0091508	0.092	0.00192213	19.8554
484	psoriasis	Tepidanaerobacteraceae	rs71639459	A	T	0.103529	0.0934	8.33547e-07	0.0210111	0.00362999	0.119562	0.0101559	0.72	0.00234889	24.274
485	psoriasis	Tepidanaerobacteraceae	rs7207914	C	G	-0.0640357	0.2694	4.4413e-05	0.0156826	-0.00256972	0.312003	0.00712632	0.72	0.00161422	16.6696
486	psoriasis	Tepidanaerobacteraceae	rs72675063	G	T	0.0915683	0.1461	2.39828e-06	0.0194141	-0.00645767	0.149387	0.00926365	0.49	0.00215267	22.2419
487	psoriasis	Tepidanaerobacteraceae	rs72764821	G	T	0.0838968	0.1481	8.37664e-06	0.0188307	0.0182028	0.156202	0.009063	0.045	0.00192123	19.846
488	psoriasis	Tepidanaerobacteraceae	rs72859354	A	G	-0.109784	0.0726	3.45239e-06	0.0236507	-4.92073e-05	0.116476	0.0103784	1	0.00208517	21.543
489	psoriasis	Tepidanaerobacteraceae	rs72947626	A	G	-0.105067	0.1282	6.79485e-07	0.0211524	-0.00587525	0.142893	0.00942534	0.53	0.00238689	24.6677
490	psoriasis	Tepidanaerobacteraceae	rs73091047	C	G	0.111795	0.0288	4.56752e-05	0.0274227	-0.000842694	0.0698027	0.0129533	0.95	0.0016091	16.6165
491	psoriasis	Tepidanaerobacteraceae	rs73161537	C	A	0.0794118	0.2028	4.21551e-05	0.0193908	-0.00766987	0.142673	0.00952468	0.42	0.00162379	16.7685
492	psoriasis	Tepidanaerobacteraceae	rs73619475	A	G	-0.0699704	0.2167	1.56156e-05	0.0161975	-0.00665738	0.271653	0.00740593	0.37	0.00180636	18.6573
493	psoriasis	Tepidanaerobacteraceae	rs74029546	C	T	-0.159374	0.0437	2.9061e-05	0.0381214	0.0168841	0.0343697	0.0177971	0.34	0.00169207	17.4748
494	psoriasis	Tepidanaerobacteraceae	rs742725	G	A	0.062447	0.3201	2.86477e-05	0.0149253	-0.000133204	0.337417	0.00708517	0.99	0.00169472	17.5022
495	psoriasis	Tepidanaerobacteraceae	rs74557797	T	G	0.0764521	0.0934	3.70186e-05	0.0185323	-0.0111517	0.165435	0.00913009	0.22	0.00164764	17.0152
496	psoriasis	Tepidanaerobacteraceae	rs750402	T	C	0.0878572	0.1443	1.17671e-06	0.0180794	0.0003251	0.187085	0.00853468	0.97	0.00228481	23.6104
497	psoriasis	Tepidanaerobacteraceae	rs7542079	C	T	0.101647	0.5447	1.45613e-12	0.0143598	0.00508541	0.578761	0.00662462	0.44	0.00483553	50.0966
498	psoriasis	Tepidanaerobacteraceae	rs7574953	A	G	0.0668837	0.7575	3.59724e-05	0.016187	-0.0163382	0.738199	0.00758472	0.031	0.0016529	17.0696
499	psoriasis	Tepidanaerobacteraceae	rs76517652	T	C	0.16131	0.0298	2.15343e-06	0.0340426	0.00098334	0.0362553	0.0177497	0.96	0.00217265	22.4488
500	psoriasis	Tepidanaerobacteraceae	rs76642209	G	A	-0.105619	0.1262	1.03777e-05	0.0239544	0.00159743	0.106383	0.0106933	0.88	0.00188171	19.437
501	psoriasis	Tepidanaerobacteraceae	rs76858806	T	C	-0.144904	0.0477	2.21687e-05	0.0341606	0.00690163	0.0457938	0.015809	0.66	0.00174185	17.9898
502	psoriasis	Tepidanaerobacteraceae	rs76967494	G	A	0.16033	0.0239	2.1168e-05	0.0377052	0.0283186	0.0282182	0.0198623	0.15	0.00175034	18.0777
503	psoriasis	Tepidanaerobacteraceae	rs7725926	C	T	-0.0639289	0.2555	2.28839e-05	0.0150964	-0.0115318	0.346606	0.00696556	0.098	0.001736	17.9293
504	psoriasis	Tepidanaerobacteraceae	rs77693762	T	C	-0.136905	0.1074	2.97975e-06	0.029302	0.0103061	0.0624789	0.013673	0.45	0.00211243	21.8253
505	psoriasis	Tepidanaerobacteraceae	rs77805236	A	G	-0.14159	0.0626	2.71094e-05	0.0337402	-0.00650952	0.0465859	0.0155812	0.68	0.00170485	17.607
506	psoriasis	Tepidanaerobacteraceae	rs78351670	A	T	-0.101447	0.1113	5.73245e-06	0.0223647	0.0067072	0.118339	0.0102342	0.51	0.00199133	20.5716
507	psoriasis	Tepidanaerobacteraceae	rs78456138	T	C	-0.350725	0.0129	3.34511e-10	0.0558313	-0.0154995	0.0213661	0.0228813	0.5	0.00381221	39.4542
508	psoriasis	Tepidanaerobacteraceae	rs7909788	G	C	0.0710373	0.7416	3.01335e-05	0.0170253	-0.00720122	0.775588	0.00799842	0.37	0.00168542	17.406
509	psoriasis	Tepidanaerobacteraceae	rs79208792	C	T	-0.192422	0.0447	4.50194e-06	0.0419517	-0.0102607	0.0315542	0.0188633	0.59	0.00203602	21.0342
510	psoriasis	Tepidanaerobacteraceae	rs79376089	A	G	0.1164	0.0338	3.93414e-05	0.0283121	0.013143	0.0647059	0.0134645	0.33	0.00163647	16.8996
511	psoriasis	Tepidanaerobacteraceae	rs79529160	A	G	0.170438	0.0378	3.20258e-06	0.0365952	0.000200611	0.0319596	0.018871	0.99	0.00209908	21.687
512	psoriasis	Tepidanaerobacteraceae	rs79689885	A	G	-0.150547	0.0388	4.06294e-05	0.0366842	0.0393444	0.0359724	0.0177439	0.027	0.00163055	16.8384
513	psoriasis	Tepidanaerobacteraceae	rs799489	A	G	0.0770999	0.2326	1.76116e-05	0.0179586	-0.00984973	0.169775	0.0087684	0.26	0.0017842	18.428
514	psoriasis	Tepidanaerobacteraceae	rs80060883	G	C	0.141966	0.0427	2.91353e-05	0.0339621	0.00390309	0.0441548	0.016216	0.81	0.00169161	17.4701
515	psoriasis	Tepidanaerobacteraceae	rs8129395	C	T	-0.0635724	0.3847	1.83312e-05	0.0148384	0.00823933	0.368412	0.00686905	0.23	0.00177684	18.3518
516	psoriasis	Tepidanaerobacteraceae	rs8137950	C	T	0.0660687	0.1909	1.47605e-05	0.0152505	-0.00486611	0.332912	0.00700187	0.49	0.00181673	18.7646
517	psoriasis	Tepidanaerobacteraceae	rs8176632	T	C	0.0740244	0.1799	8.0958e-06	0.0165876	-0.00507945	0.241887	0.00762587	0.51	0.00192753	19.9112
518	psoriasis	Tepidanaerobacteraceae	rs847	C	T	0.130786	0.7893	2.38013e-18	0.0149681	0.00349079	0.63257	0.00688733	0.61	0.00734925	76.3317
519	psoriasis	Tepidanaerobacteraceae	rs9277195	T	C	-0.0723483	0.5	3.88106e-07	0.0142567	-0.00775223	0.503643	0.00663928	0.24	0.00249111	25.7475
520	psoriasis	Tepidanaerobacteraceae	rs9346778	T	C	-0.113981	0.173	6.02033e-09	0.0195972	0.00640243	0.156957	0.00914076	0.48	0.00326973	33.8215
521	psoriasis	Tepidanaerobacteraceae	rs9353994	T	C	0.0662591	0.2505	1.96241e-05	0.0155206	0.0110129	0.289483	0.00726327	0.13	0.00176427	18.2217
522	psoriasis	Tepidanaerobacteraceae	rs9583489	T	C	-0.0718984	0.2922	3.77659e-05	0.0174479	0.00574613	0.21396	0.0081372	0.48	0.00164397	16.9773
523	psoriasis	Tepidanaerobacteraceae	rs9603610	A	G	-0.0765029	0.2256	3.95321e-06	0.0165812	-0.00484503	0.257217	0.00745686	0.52	0.00206009	21.2833
524	psoriasis	Tepidanaerobacteraceae	rs9854924	T	G	0.0608696	0.505	2.41496e-05	0.0144152	-0.00454804	0.591481	0.00672544	0.5	0.0017261	17.8269
525	psoriasis	Tepidanaerobacteraceae	rs9943997	A	G	0.0646963	0.3698	3.04832e-05	0.0155153	0.00061566	0.28287	0.00731953	0.93	0.00168331	17.3842
526	psoriasis	Comamonas B	rs1004295	G	C	0.0655749	0.5239	4.21318e-06	0.0142536	-0.00994829	0.543858	0.00462853	0.032	0.0020483	21.1613
527	psoriasis	Comamonas B	rs10133979	A	G	0.168778	0.0577	4.57804e-05	0.0414058	0.0173762	0.0292093	0.0134868	0.2	0.00160867	16.6121
528	psoriasis	Comamonas B	rs10179903	G	A	-0.07036	0.2048	3.64662e-05	0.0170413	-5.94839e-06	0.230601	0.00547459	1	0.00165039	17.0436
529	psoriasis	Comamonas B	rs10193310	A	G	0.1288	0.2535	1.69824e-15	0.0161777	-0.00935333	0.253823	0.00527512	0.076	0.00610933	63.3744
530	psoriasis	Comamonas B	rs10405689	T	C	0.0689259	0.174	1.63572e-05	0.0159937	0.00437878	0.265146	0.0052372	0.4	0.00179781	18.5688
531	psoriasis	Comamonas B	rs10486765	C	G	0.0620812	0.5408	1.287e-05	0.0142313	0.000104427	0.500673	0.0046372	0.98	0.00184199	19.026
532	psoriasis	Comamonas B	rs10794569	G	A	0.077405	0.2038	4.71151e-06	0.0169109	-0.00165525	0.217081	0.0056158	0.77	0.00202759	20.9469
533	psoriasis	Comamonas B	rs10807943	C	T	-0.160019	0.9006	1.08236e-08	0.0279886	0.0166877	0.944698	0.0100806	0.098	0.00315983	32.6811
534	psoriasis	Comamonas B	rs1082428	G	C	-0.130175	0.662	8.55461e-19	0.0147048	0.00418393	0.657263	0.00480878	0.38	0.00754234	78.3525
535	psoriasis	Comamonas B	rs11025271	G	A	-0.0692467	0.3002	8.21448e-06	0.0155278	-0.0108699	0.310516	0.0051675	0.035	0.00192486	19.8836
536	psoriasis	Comamonas B	rs11164946	G	T	-0.0688258	0.7972	9.64051e-06	0.0155536	0.0054424	0.70481	0.00517407	0.29	0.00189528	19.5775
537	psoriasis	Comamonas B	rs112085670	A	G	-0.101637	0.1382	2.9651e-06	0.0217488	0.00122254	0.137798	0.00673281	0.86	0.00211335	21.8348
538	psoriasis	Comamonas B	rs112282032	T	C	0.0757303	0.3022	4.55439e-07	0.0150134	0.00260514	0.309368	0.00497166	0.6	0.00246132	25.4388
539	psoriasis	Comamonas B	rs113756470	T	C	0.197937	0.0159	6.15843e-06	0.043783	0.0111657	0.0214407	0.0159508	0.48	0.00197806	20.4342
540	psoriasis	Comamonas B	rs11569974	A	T	0.115247	0.0408	2.65889e-05	0.0274341	-0.00560949	0.0722597	0.00894217	0.53	0.00170841	17.6439
541	psoriasis	Comamonas B	rs11576909	C	T	-0.0711338	0.498	6.61013e-07	0.0143055	-0.00161245	0.535457	0.00469704	0.73	0.00239201	24.7208
542	psoriasis	Comamonas B	rs115862172	A	C	0.278656	0.0149	2.3472e-06	0.0590251	0.00140408	0.0139707	0.0196221	0.94	0.00215667	22.2833
543	psoriasis	Comamonas B	rs115928306	G	T	-0.151414	0.0467	3.8205e-05	0.0367681	-0.0033896	0.0342105	0.012754	0.79	0.00164185	16.9553
544	psoriasis	Comamonas B	rs11627442	G	A	0.0626556	0.4294	1.20637e-05	0.0143166	0.000751118	0.432462	0.00470472	0.87	0.00185392	19.1494
545	psoriasis	Comamonas B	rs11639180	A	C	0.129594	0.0308	2.14729e-05	0.0304998	-0.00234261	0.0527647	0.0103084	0.82	0.00174773	18.0506
546	psoriasis	Comamonas B	rs116569608	A	G	-0.27255	0.0139	9.94947e-06	0.0616872	-0.0395294	0.0165602	0.0181621	0.03	0.00188946	19.5172
547	psoriasis	Comamonas B	rs11688524	A	C	0.0722146	0.2406	5.04882e-06	0.015827	0.00202677	0.274278	0.00519046	0.7	0.00201481	20.8146
548	psoriasis	Comamonas B	rs11699804	C	T	-0.0826122	0.2356	3.02475e-05	0.0198035	0.00740424	0.154504	0.00648402	0.25	0.00168473	17.3988
549	psoriasis	Comamonas B	rs117136834	A	G	-0.173695	0.0398	1.87897e-05	0.0405943	0.000682426	0.0295305	0.013771	0.96	0.00177228	18.3046
550	psoriasis	Comamonas B	rs117526098	C	T	0.202301	0.0348	3.15333e-07	0.039558	0.0201568	0.0228043	0.0153911	0.19	0.00252979	26.1483
551	psoriasis	Comamonas B	rs117627006	G	A	-0.294273	0.0308	2.19331e-05	0.0693346	-0.00368712	0.0133726	0.0198921	0.85	0.00174381	18.0101
552	psoriasis	Comamonas B	rs117744081	G	A	0.170872	0.0308	3.96315e-06	0.0370389	-0.00722719	0.0356843	0.0123334	0.56	0.00205962	21.2785
553	psoriasis	Comamonas B	rs117899474	T	C	0.19753	0.0209	4.7687e-06	0.0431786	-0.0312268	0.0213356	0.0161725	0.054	0.00202538	20.924
554	psoriasis	Comamonas B	rs11914608	G	A	0.0693814	0.4364	9.9275e-07	0.0141795	-0.00538754	0.484787	0.00459356	0.24	0.0023164	23.9376
555	psoriasis	Comamonas B	rs12064698	C	T	0.0877331	0.2475	7.98123e-08	0.0163451	-0.00292173	0.241847	0.00548505	0.59	0.0027861	28.805
556	psoriasis	Comamonas B	rs12117045	A	G	0.0844972	0.1948	7.07652e-06	0.0188132	-0.0108101	0.15444	0.00642281	0.092	0.00195239	20.1686
557	psoriasis	Comamonas B	rs12128622	C	T	-0.0676442	0.2684	1.05572e-05	0.0153547	0.0082528	0.333363	0.00501128	0.1	0.00187853	19.4041
558	psoriasis	Comamonas B	rs12174099	T	A	0.15835	0.0209	2.59466e-07	0.0307432	0.0160315	0.0489487	0.0107471	0.14	0.00256613	26.5249
559	psoriasis	Comamonas B	rs12188300	T	A	0.339091	0.0606	1.51217e-34	0.0276616	-0.0118138	0.0508574	0.0105304	0.26	0.0143632	150.243
560	psoriasis	Comamonas B	rs12189871	T	C	0.7909	0.0984	1e-200	0.0234132	-0.00438113	0.0607688	0.00948607	0.64	0.099632	1140.87
561	psoriasis	Comamonas B	rs12202314	C	T	-0.0694027	0.3579	7.08223e-06	0.015453	0.0069411	0.316758	0.00504072	0.17	0.00195225	20.1671
562	psoriasis	Comamonas B	rs12206056	A	C	-0.0705052	0.2654	7.92392e-06	0.0157828	0.000538854	0.300606	0.00503113	0.91	0.00193149	19.9522
563	psoriasis	Comamonas B	rs12279091	G	A	0.178981	0.0308	5.97985e-10	0.0289101	0.00411638	0.06469	0.00943264	0.66	0.00370306	38.3204
564	psoriasis	Comamonas B	rs1250563	C	G	-0.0924502	0.2823	2.3222e-10	0.0145858	0.00308982	0.436077	0.00472148	0.51	0.00388082	40.1671
565	psoriasis	Comamonas B	rs12536069	C	T	0.117278	0.0328	1.76974e-05	0.0273241	0.00191814	0.0709057	0.00912362	0.83	0.0017833	18.4186
566	psoriasis	Comamonas B	rs1262773	T	C	0.0724154	0.338	6.8113e-07	0.0145803	-0.000536198	0.362002	0.00485972	0.91	0.00238643	24.6629
567	psoriasis	Comamonas B	rs12652533	A	G	-0.133529	0.0736	1.27383e-06	0.0275669	-0.0128658	0.0753482	0.00871201	0.14	0.0022701	23.458
568	psoriasis	Comamonas B	rs12800155	A	G	-0.0730183	0.4026	1.30221e-06	0.0150882	0.0033878	0.336168	0.00486982	0.49	0.002266	23.4155
569	psoriasis	Comamonas B	rs13032431	T	G	0.144378	0.0716	4.69591e-08	0.026431	-0.000242242	0.0814922	0.00849219	0.98	0.00288521	29.8326
570	psoriasis	Comamonas B	rs13033284	C	T	-0.0741909	0.5984	3.89153e-07	0.0146212	-0.00270639	0.623755	0.00475826	0.57	0.00249063	25.7425
571	psoriasis	Comamonas B	rs13085160	C	A	0.069061	0.2952	1.77799e-05	0.016094	-0.00822242	0.23882	0.0054004	0.13	0.00178246	18.41
572	psoriasis	Comamonas B	rs13153019	C	T	0.10788	0.2644	6.13762e-12	0.0156883	-0.00893366	0.252072	0.0053052	0.092	0.00456457	47.2766
573	psoriasis	Comamonas B	rs13378217	G	A	0.112666	0.1243	7.89714e-07	0.0228166	-0.00208365	0.102956	0.00764056	0.79	0.00235893	24.3781
574	psoriasis	Comamonas B	rs138016810	C	G	-0.238078	0.0239	2.38556e-05	0.0563449	-0.0223365	0.0133176	0.0203207	0.27	0.00172836	17.8503
575	psoriasis	Comamonas B	rs138477844	A	G	0.158658	0.0129	3.01794e-05	0.0380283	0.00860724	0.0322119	0.0130838	0.51	0.00168514	17.4031
576	psoriasis	Comamonas B	rs141274948	T	C	-0.0976644	0.0517	1.81217e-05	0.0227823	-0.0102504	0.112175	0.00736157	0.16	0.00177894	18.3736
577	psoriasis	Comamonas B	rs144029621	A	C	0.150071	0.0189	2.72001e-05	0.0357677	0.00233004	0.0320491	0.0132911	0.86	0.00170423	17.6006
578	psoriasis	Comamonas B	rs144651842	A	G	0.169855	0.0199	2.95325e-11	0.0255465	0.00487697	0.0827731	0.00839915	0.56	0.00426868	44.1987
579	psoriasis	Comamonas B	rs146679077	G	T	-0.309445	0.0239	4.5391e-06	0.0674901	-0.00649301	0.00949635	0.0240785	0.79	0.00203451	21.0185
580	psoriasis	Comamonas B	rs1485305	T	A	-0.0678189	0.4414	1.93919e-06	0.0142487	0.00158803	0.454339	0.00460763	0.73	0.00219207	22.6499
581	psoriasis	Comamonas B	rs1486232	C	A	-0.130448	0.0905	3.96105e-05	0.0317411	-0.000271664	0.0576955	0.00992261	0.98	0.00163522	16.8868
582	psoriasis	Comamonas B	rs1519528	G	A	-0.0654725	0.6213	4.90185e-06	0.0143299	0.00405833	0.474229	0.00462794	0.38	0.00202027	20.8712
583	psoriasis	Comamonas B	rs1521177	T	G	-0.0675686	0.5308	2.64265e-06	0.0143861	0.00336892	0.588038	0.00472189	0.48	0.00213468	22.0556
584	psoriasis	Comamonas B	rs16903065	A	C	-0.132781	0.1044	7.47481e-09	0.0229729	0.00729046	0.118868	0.00709735	0.3	0.00322918	33.4007
585	psoriasis	Comamonas B	rs16971598	C	T	0.0975228	0.0616	4.11917e-05	0.023782	-0.00174756	0.091571	0.00802434	0.83	0.00162804	16.8125
586	psoriasis	Comamonas B	rs16977889	C	G	0.0923889	0.0795	3.17636e-06	0.0198299	-0.0168483	0.167282	0.00625332	0.0071	0.0021006	21.7027
587	psoriasis	Comamonas B	rs17209768	T	C	-0.178992	0.0586	9.65895e-06	0.0404533	-0.00407014	0.0368784	0.0121865	0.74	0.00189493	19.5738
588	psoriasis	Comamonas B	rs17666072	C	T	-0.0615072	0.6064	2.53758e-05	0.0146048	-0.00705615	0.638176	0.00486876	0.15	0.001717	17.7328
589	psoriasis	Comamonas B	rs17784379	A	G	0.0858747	0.1233	3.88204e-05	0.0208718	0.00392453	0.123065	0.00727431	0.59	0.00163891	16.9249
590	psoriasis	Comamonas B	rs17812917	A	G	0.0913004	0.1362	5.3539e-06	0.0200642	0.0110116	0.144105	0.00660968	0.096	0.00200395	20.7022
591	psoriasis	Comamonas B	rs181316459	C	G	0.33548	0.0179	1.6474e-27	0.0308702	-0.00494286	0.0429681	0.0115078	0.67	0.0113231	118.078
592	psoriasis	Comamonas B	rs182740431	T	G	0.131376	0.0109	3.25065e-05	0.0316176	0.00616881	0.0487538	0.0107517	0.57	0.00167149	17.262
593	psoriasis	Comamonas B	rs183131080	G	A	-0.166137	0.0109	1.84077e-05	0.0387864	-0.0116421	0.0372054	0.0122893	0.34	0.00177607	18.3438
594	psoriasis	Comamonas B	rs1852138	G	A	-0.0666763	0.4145	4.87057e-06	0.0145891	-0.0103429	0.391785	0.00475141	0.029	0.00202146	20.8834
595	psoriasis	Comamonas B	rs187116478	C	G	-0.33226	0.0129	1.3872e-05	0.076454	-0.0075521	0.0109501	0.0220217	0.73	0.00182818	18.883
596	psoriasis	Comamonas B	rs188656086	T	C	0.176167	0.0109	3.04544e-05	0.0422459	0.0253092	0.0244579	0.014994	0.091	0.00168347	17.3858
597	psoriasis	Comamonas B	rs2004330	G	A	0.0597394	0.4215	3.13192e-05	0.0143478	0.00328616	0.422692	0.00470496	0.48	0.00167834	17.3327
598	psoriasis	Comamonas B	rs2012170	A	C	0.151097	0.0358	2.26063e-06	0.0319538	-0.0102307	0.0428547	0.0115095	0.37	0.00216363	22.3554
599	psoriasis	Comamonas B	rs2013140	C	T	-0.0648659	0.5974	5.66461e-06	0.0142922	0.00441994	0.580851	0.00474281	0.35	0.00199354	20.5945
600	psoriasis	Comamonas B	rs2021511	T	C	-0.0964831	0.2962	3.55975e-09	0.0163435	0.00269253	0.273675	0.00524343	0.61	0.00336825	34.844
601	psoriasis	Comamonas B	rs2293217	G	T	0.0659519	0.2008	4.92958e-05	0.0162485	0.0016219	0.269548	0.00524414	0.76	0.00159511	16.4719
602	psoriasis	Comamonas B	rs2334967	G	A	-0.0878849	0.0905	4.13381e-05	0.021436	0.00899883	0.132178	0.00695504	0.2	0.00162739	16.8057
603	psoriasis	Comamonas B	rs2401388	T	C	0.103913	0.1312	7.40372e-09	0.0179734	-0.00782892	0.181016	0.00595975	0.19	0.00323096	33.4191
604	psoriasis	Comamonas B	rs2664280	T	A	0.086496	0.5785	1.18908e-09	0.0142223	-0.00181056	0.558858	0.00465279	0.7	0.003574	36.9801
605	psoriasis	Comamonas B	rs279589	A	G	-0.0667477	0.3648	1.09441e-05	0.0151781	8.41207e-06	0.350417	0.00491608	1	0.00187189	19.3354
606	psoriasis	Comamonas B	rs2811915	A	G	-0.0658532	0.329	1.51273e-05	0.0152197	-0.00582944	0.328629	0.00491508	0.24	0.00181222	18.7179
607	psoriasis	Comamonas B	rs2844821	C	T	0.240269	0.3062	2.65705e-61	0.0145446	-0.00382009	0.349757	0.00486855	0.43	0.0257813	272.84
608	psoriasis	Comamonas B	rs28624578	C	T	-0.0909997	0.17	2.19477e-06	0.0192201	-0.00184413	0.170942	0.00614744	0.76	0.00216912	22.4122
609	psoriasis	Comamonas B	rs28650369	T	C	-0.0705594	0.3211	3.26926e-06	0.0151638	0.00742563	0.330295	0.00491935	0.13	0.00209527	21.6476
610	psoriasis	Comamonas B	rs28998802	A	G	0.163572	0.159	3.21662e-20	0.0177574	-0.00526146	0.1894	0.00591368	0.37	0.00816126	84.835
611	psoriasis	Comamonas B	rs311911	C	T	0.0595131	0.5318	3.19198e-05	0.0143084	-0.00636708	0.51919	0.00464033	0.17	0.00167484	17.2965
612	psoriasis	Comamonas B	rs3129288	C	G	0.0813688	0.5119	1.06935e-08	0.0142269	0.00159739	0.567999	0.00463953	0.73	0.00316211	32.7048
613	psoriasis	Comamonas B	rs3184504	C	T	-0.0836589	0.5358	5.85814e-09	0.0143725	-0.00157919	0.602808	0.00473279	0.74	0.00327486	33.8747
614	psoriasis	Comamonas B	rs33980500	T	C	0.216282	0.0855	3.31818e-17	0.0256416	0.00774839	0.0715844	0.00891129	0.38	0.00685207	71.1322
615	psoriasis	Comamonas B	rs344810	G	A	0.069164	0.671	6.59219e-06	0.0153478	-0.00127447	0.674195	0.00498593	0.8	0.00196549	20.3041
616	psoriasis	Comamonas B	rs34585903	T	G	0.0746768	0.162	2.77064e-05	0.0178161	-0.00531436	0.204744	0.00569198	0.35	0.00170084	17.5656
617	psoriasis	Comamonas B	rs35040156	C	G	-0.0930403	0.1988	4.90648e-05	0.0229161	-0.0107817	0.110561	0.00742089	0.15	0.00159597	16.4807
618	psoriasis	Comamonas B	rs35062798	A	G	0.123784	0.0408	4.22893e-05	0.030231	0.00539489	0.0555744	0.0102156	0.6	0.00162321	16.7625
619	psoriasis	Comamonas B	rs35139498	A	C	-0.0988783	0.0994	2.03944e-05	0.023208	0.00335296	0.113136	0.00729095	0.65	0.00175719	18.1486
620	psoriasis	Comamonas B	rs35152624	G	A	-0.101585	0.1243	6.89906e-06	0.0225907	0.0172595	0.117533	0.00713242	0.016	0.00195707	20.2169
621	psoriasis	Comamonas B	rs35251378	A	G	-0.103079	0.2694	2.93826e-10	0.0163566	-0.00547584	0.248017	0.00535292	0.31	0.00383656	39.7073
622	psoriasis	Comamonas B	rs3729508	C	T	0.0806094	0.5835	3.09663e-08	0.0145613	-0.0101607	0.59149	0.00470628	0.031	0.00296305	30.6399
623	psoriasis	Comamonas B	rs3792783	G	A	0.0952975	0.1581	7.23619e-07	0.0192329	-0.0103017	0.148817	0.00649583	0.11	0.00237519	24.5465
624	psoriasis	Comamonas B	rs3818762	C	G	0.0781347	0.2883	4.8671e-07	0.0155292	-0.00557312	0.28479	0.00515525	0.28	0.00244896	25.3108
625	psoriasis	Comamonas B	rs3826583	A	G	-0.0719756	0.4563	4.29309e-07	0.0142371	0.00654009	0.508159	0.00465977	0.16	0.00247235	25.5531
626	psoriasis	Comamonas B	rs4145109	A	G	-0.0671414	0.4801	3.03606e-06	0.0143822	-0.000153723	0.439516	0.0046781	0.97	0.00210897	21.7894
627	psoriasis	Comamonas B	rs41494046	G	C	-0.227855	0.0676	3.70621e-10	0.0363641	0.00887225	0.0523745	0.0102995	0.39	0.00379296	39.2543
628	psoriasis	Comamonas B	rs4469424	T	C	-0.0675276	0.668	1.5648e-05	0.0156337	0.00136298	0.739933	0.00525426	0.8	0.00180597	18.6533
629	psoriasis	Comamonas B	rs4520988	T	C	0.063702	0.6551	1.46006e-05	0.0146961	-0.00228493	0.607845	0.0047131	0.63	0.00181873	18.7853
630	psoriasis	Comamonas B	rs4672396	G	A	0.0801543	0.2684	3.6686e-07	0.0157617	-0.0104716	0.277853	0.0051479	0.042	0.00250159	25.8561
631	psoriasis	Comamonas B	rs4712520	C	T	0.0831944	0.835	2.03231e-06	0.0175139	-0.00203042	0.783747	0.00563206	0.72	0.00218338	22.56
632	psoriasis	Comamonas B	rs479777	C	T	-0.0612364	0.34	3.06464e-05	0.0146899	-0.00641511	0.384849	0.00477211	0.18	0.00168232	17.3739
633	psoriasis	Comamonas B	rs56861245	T	C	-0.0683712	0.3022	2.03948e-05	0.0160476	0.00323818	0.281645	0.00513234	0.53	0.00175719	18.1486
634	psoriasis	Comamonas B	rs57110015	T	A	0.132985	0.0119	2.169e-05	0.0313146	-0.00730895	0.0557424	0.0100811	0.47	0.00174586	18.0313
635	psoriasis	Comamonas B	rs5771150	G	T	0.0609452	0.6143	4.69743e-05	0.0149736	0.0059894	0.64442	0.00480822	0.21	0.00160393	16.5631
636	psoriasis	Comamonas B	rs5996446	C	T	-0.0677506	0.4115	8.59884e-06	0.0152259	0.00573568	0.319402	0.0049923	0.25	0.00191639	19.7959
637	psoriasis	Comamonas B	rs60600003	G	T	0.136892	0.0974	1.46845e-09	0.022635	-0.000537985	0.100438	0.00776756	0.94	0.00353439	36.5688
638	psoriasis	Comamonas B	rs6125655	A	G	0.0705336	0.2992	4.18524e-06	0.0153268	-0.00515333	0.289811	0.00508816	0.31	0.00204953	21.1741
639	psoriasis	Comamonas B	rs61907765	T	C	0.093309	0.2366	1.62267e-08	0.0165205	-0.000539514	0.232627	0.00548628	0.92	0.00308401	31.8945
640	psoriasis	Comamonas B	rs62068660	T	G	-0.127209	0.0875	5.26017e-06	0.0279327	0.00644795	0.077551	0.00864176	0.46	0.00200722	20.736
641	psoriasis	Comamonas B	rs62099360	C	A	0.18935	0.0338	1.01779e-06	0.0387364	-0.0149003	0.0326124	0.0130921	0.26	0.00231177	23.8895
642	psoriasis	Comamonas B	rs636987	C	A	-0.100228	0.4513	5.18203e-12	0.0145247	0.00275944	0.616701	0.004827	0.57	0.00459642	47.608
643	psoriasis	Comamonas B	rs6440082	A	G	0.0649636	0.5547	5.1874e-06	0.0142556	7.9836e-05	0.538234	0.00460611	0.99	0.0020098	20.7628
644	psoriasis	Comamonas B	rs6508259	A	G	0.0658514	0.2863	2.54994e-05	0.0156404	0.00280608	0.284016	0.00513895	0.59	0.00171611	17.7235
645	psoriasis	Comamonas B	rs653169	G	A	-0.0895443	0.6779	4.52095e-10	0.0143618	0.00664868	0.556602	0.00473242	0.16	0.00375562	38.8664
646	psoriasis	Comamonas B	rs662953	A	G	0.0731007	0.2316	8.23759e-06	0.0163943	-0.00859881	0.251141	0.00531424	0.11	0.00192432	19.878
647	psoriasis	Comamonas B	rs66733826	C	T	-0.0746732	0.2435	2.79718e-05	0.0178244	-0.00255055	0.198821	0.00585286	0.66	0.0016991	17.5475
648	psoriasis	Comamonas B	rs6695045	G	A	-0.0659665	0.5467	3.64947e-06	0.0142464	-0.00550102	0.471018	0.00461685	0.23	0.00207487	21.4364
649	psoriasis	Comamonas B	rs6762648	A	T	-0.0718718	0.2107	1.77513e-05	0.0167477	-0.00489841	0.240844	0.00546142	0.37	0.00178274	18.4129
650	psoriasis	Comamonas B	rs6782178	T	C	0.0607647	0.3986	4.0635e-05	0.0148068	-0.000738947	0.345732	0.0049	0.88	0.00163053	16.8382
651	psoriasis	Comamonas B	rs6787078	T	C	-0.0627395	0.3161	2.53093e-05	0.0148953	0.00012382	0.34822	0.00488172	0.98	0.00171749	17.7378
652	psoriasis	Comamonas B	rs6842675	G	A	0.0727034	0.5328	4.40616e-07	0.0143952	-0.00668047	0.574217	0.00471367	0.16	0.00246751	25.5029
653	psoriasis	Comamonas B	rs6887695	C	G	-0.163695	0.341	1.40605e-24	0.0159963	-0.0028527	0.307608	0.00505464	0.57	0.0100531	104.7
654	psoriasis	Comamonas B	rs694836	T	C	-0.0751809	0.8588	2.64813e-05	0.0178926	0.00822629	0.803653	0.00581129	0.16	0.00170916	17.6516
655	psoriasis	Comamonas B	rs696	T	C	-0.119244	0.3907	4.2924e-16	0.0146671	-0.00786424	0.400319	0.00470845	0.095	0.00636894	66.0846
656	psoriasis	Comamonas B	rs7114362	T	C	0.0601024	0.4911	2.74461e-05	0.0143316	0.00108423	0.436126	0.00466157	0.82	0.00170259	17.5837
657	psoriasis	Comamonas B	rs7145340	A	C	-0.0605567	0.6819	3.90265e-05	0.0147226	-0.000194256	0.630702	0.0048336	0.97	0.00163795	16.915
658	psoriasis	Comamonas B	rs71561806	A	G	-0.0849945	0.2425	8.33604e-06	0.0190726	0.0020646	0.156888	0.00642769	0.75	0.00192213	19.8554
659	psoriasis	Comamonas B	rs71639459	A	T	0.103529	0.0934	8.33547e-07	0.0210111	0.00418671	0.119562	0.00713387	0.56	0.00234889	24.274
660	psoriasis	Comamonas B	rs7207914	C	G	-0.0640357	0.2694	4.4413e-05	0.0156826	-0.00781003	0.312003	0.00500603	0.12	0.00161422	16.6696
661	psoriasis	Comamonas B	rs72675063	G	T	0.0915683	0.1461	2.39828e-06	0.0194141	-0.00258472	0.149387	0.00650698	0.69	0.00215267	22.2419
662	psoriasis	Comamonas B	rs72764821	G	T	0.0838968	0.1481	8.37664e-06	0.0188307	0.00850645	0.156202	0.00636605	0.18	0.00192123	19.846
663	psoriasis	Comamonas B	rs72859354	A	G	-0.109784	0.0726	3.45239e-06	0.0236507	0.00911307	0.116476	0.00729012	0.21	0.00208517	21.543
664	psoriasis	Comamonas B	rs72947626	A	G	-0.105067	0.1282	6.79485e-07	0.0211524	0.00432332	0.142893	0.00662053	0.51	0.00238689	24.6677
665	psoriasis	Comamonas B	rs73091047	C	G	0.111795	0.0288	4.56752e-05	0.0274227	-0.0112623	0.0698027	0.00909865	0.22	0.0016091	16.6165
666	psoriasis	Comamonas B	rs73161537	C	A	0.0794118	0.2028	4.21551e-05	0.0193908	0.00431189	0.142673	0.00669075	0.52	0.00162379	16.7685
667	psoriasis	Comamonas B	rs73619475	A	G	-0.0699704	0.2167	1.56156e-05	0.0161975	-0.00342824	0.271653	0.00520251	0.51	0.00180636	18.6573
668	psoriasis	Comamonas B	rs74029546	C	T	-0.159374	0.0437	2.9061e-05	0.0381214	-0.00523822	0.0343697	0.0125016	0.68	0.00169207	17.4748
669	psoriasis	Comamonas B	rs742725	G	A	0.062447	0.3201	2.86477e-05	0.0149253	-0.00229724	0.337417	0.00497718	0.64	0.00169472	17.5022
670	psoriasis	Comamonas B	rs74557797	T	G	0.0764521	0.0934	3.70186e-05	0.0185323	-0.00652327	0.165435	0.00641356	0.31	0.00164764	17.0152
671	psoriasis	Comamonas B	rs750402	T	C	0.0878572	0.1443	1.17671e-06	0.0180794	0.00898228	0.187085	0.00599543	0.13	0.00228481	23.6104
672	psoriasis	Comamonas B	rs7542079	C	T	0.101647	0.5447	1.45613e-12	0.0143598	-0.00166117	0.578761	0.00465335	0.72	0.00483553	50.0966
673	psoriasis	Comamonas B	rs7574953	A	G	0.0668837	0.7575	3.59724e-05	0.016187	-6.62049e-06	0.738199	0.00532916	1	0.0016529	17.0696
674	psoriasis	Comamonas B	rs76517652	T	C	0.16131	0.0298	2.15343e-06	0.0340426	-0.0083655	0.0362553	0.0124678	0.5	0.00217265	22.4488
675	psoriasis	Comamonas B	rs76642209	G	A	-0.105619	0.1262	1.03777e-05	0.0239544	0.000354956	0.106383	0.00751252	0.96	0.00188171	19.437
676	psoriasis	Comamonas B	rs76858806	T	C	-0.144904	0.0477	2.21687e-05	0.0341606	0.0123415	0.0457938	0.0111047	0.27	0.00174185	17.9898
677	psoriasis	Comamonas B	rs76967494	G	A	0.16033	0.0239	2.1168e-05	0.0377052	-0.00903246	0.0282182	0.0139522	0.52	0.00175034	18.0777
678	psoriasis	Comamonas B	rs7725926	C	T	-0.0639289	0.2555	2.28839e-05	0.0150964	-0.00928067	0.346606	0.00489277	0.058	0.001736	17.9293
679	psoriasis	Comamonas B	rs77693762	T	C	-0.136905	0.1074	2.97975e-06	0.029302	-0.00772757	0.0624789	0.00960692	0.42	0.00211243	21.8253
680	psoriasis	Comamonas B	rs77805236	A	G	-0.14159	0.0626	2.71094e-05	0.0337402	0.00179979	0.0465859	0.0109445	0.87	0.00170485	17.607
681	psoriasis	Comamonas B	rs78351670	A	T	-0.101447	0.1113	5.73245e-06	0.0223647	-0.00919653	0.118339	0.00718916	0.2	0.00199133	20.5716
682	psoriasis	Comamonas B	rs78456138	T	C	-0.350725	0.0129	3.34511e-10	0.0558313	-0.00668629	0.0213661	0.0160768	0.68	0.00381221	39.4542
683	psoriasis	Comamonas B	rs7909788	G	C	0.0710373	0.7416	3.01335e-05	0.0170253	0.00483696	0.775588	0.00561799	0.39	0.00168542	17.406
684	psoriasis	Comamonas B	rs79208792	C	T	-0.192422	0.0447	4.50194e-06	0.0419517	0.0179607	0.0315542	0.01325	0.18	0.00203602	21.0342
685	psoriasis	Comamonas B	rs79376089	A	G	0.1164	0.0338	3.93414e-05	0.0283121	-0.00628661	0.0647059	0.00945823	0.51	0.00163647	16.8996
686	psoriasis	Comamonas B	rs79529160	A	G	0.170438	0.0378	3.20258e-06	0.0365952	0.0131579	0.0319596	0.0132562	0.32	0.00209908	21.687
687	psoriasis	Comamonas B	rs79689885	A	G	-0.150547	0.0388	4.06294e-05	0.0366842	0.0180403	0.0359724	0.0124637	0.15	0.00163055	16.8384
688	psoriasis	Comamonas B	rs799489	A	G	0.0770999	0.2326	1.76116e-05	0.0179586	-0.0034818	0.169775	0.006159	0.57	0.0017842	18.428
689	psoriasis	Comamonas B	rs80060883	G	C	0.141966	0.0427	2.91353e-05	0.0339621	0.0113639	0.0441548	0.0113906	0.32	0.00169161	17.4701
690	psoriasis	Comamonas B	rs8129395	C	T	-0.0635724	0.3847	1.83312e-05	0.0148384	0.00652925	0.368412	0.00482512	0.18	0.00177684	18.3518
691	psoriasis	Comamonas B	rs8137950	C	T	0.0660687	0.1909	1.47605e-05	0.0152505	-0.000915813	0.332912	0.00491833	0.85	0.00181673	18.7646
692	psoriasis	Comamonas B	rs8176632	T	C	0.0740244	0.1799	8.0958e-06	0.0165876	-0.0128417	0.241887	0.0053569	0.017	0.00192753	19.9112
693	psoriasis	Comamonas B	rs847	C	T	0.130786	0.7893	2.38013e-18	0.0149681	-0.0068554	0.63257	0.00483781	0.16	0.00734925	76.3317
694	psoriasis	Comamonas B	rs9277195	T	C	-0.0723483	0.5	3.88106e-07	0.0142567	0.000376227	0.503643	0.00466355	0.94	0.00249111	25.7475
695	psoriasis	Comamonas B	rs9346778	T	C	-0.113981	0.173	6.02033e-09	0.0195972	0.00877626	0.156957	0.00642064	0.17	0.00326973	33.8215
696	psoriasis	Comamonas B	rs9353994	T	C	0.0662591	0.2505	1.96241e-05	0.0155206	0.00696624	0.289483	0.00510185	0.17	0.00176427	18.2217
697	psoriasis	Comamonas B	rs9583489	T	C	-0.0718984	0.2922	3.77659e-05	0.0174479	-0.0117142	0.21396	0.00571569	0.04	0.00164397	16.9773
698	psoriasis	Comamonas B	rs9603610	A	G	-0.0765029	0.2256	3.95321e-06	0.0165812	-0.00823122	0.257217	0.00523781	0.12	0.00206009	21.2833
699	psoriasis	Comamonas B	rs9854924	T	G	0.0608696	0.505	2.41496e-05	0.0144152	0.000141637	0.591481	0.00472493	0.98	0.0017261	17.8269
700	psoriasis	Comamonas B	rs9943997	A	G	0.0646963	0.3698	3.04832e-05	0.0155153	-0.00733058	0.28287	0.0051413	0.15	0.00168331	17.3842
701	psoriasis	UBA8904 abundance	rs1004295	G	C	0.0655749	0.5239	4.21318e-06	0.0142536	0.00748956	0.543858	0.00472807	0.11	0.0020483	21.1613
702	psoriasis	UBA8904 abundance	rs10133979	A	G	0.168778	0.0577	4.57804e-05	0.0414058	-0.0181916	0.0292093	0.0137768	0.19	0.00160867	16.6121
703	psoriasis	UBA8904 abundance	rs10179903	G	A	-0.07036	0.2048	3.64662e-05	0.0170413	-0.00545066	0.230601	0.00559272	0.33	0.00165039	17.0436
704	psoriasis	UBA8904 abundance	rs10193310	A	G	0.1288	0.2535	1.69824e-15	0.0161777	-0.00383893	0.253823	0.00538894	0.48	0.00610933	63.3744
705	psoriasis	UBA8904 abundance	rs10405689	T	C	0.0689259	0.174	1.63572e-05	0.0159937	-0.000119179	0.265146	0.00534994	0.98	0.00179781	18.5688
706	psoriasis	UBA8904 abundance	rs10486765	C	G	0.0620812	0.5408	1.287e-05	0.0142313	-0.00206782	0.500673	0.00473665	0.66	0.00184199	19.026
707	psoriasis	UBA8904 abundance	rs10794569	G	A	0.077405	0.2038	4.71151e-06	0.0169109	0.0066581	0.217081	0.00573651	0.25	0.00202759	20.9469
708	psoriasis	UBA8904 abundance	rs10807943	C	T	-0.160019	0.9006	1.08236e-08	0.0279886	0.00562185	0.944698	0.0102968	0.59	0.00315983	32.6811
709	psoriasis	UBA8904 abundance	rs1082428	G	C	-0.130175	0.662	8.55461e-19	0.0147048	0.00196979	0.657263	0.00491223	0.69	0.00754234	78.3525
710	psoriasis	UBA8904 abundance	rs11025271	G	A	-0.0692467	0.3002	8.21448e-06	0.0155278	0.00245689	0.310516	0.00527829	0.64	0.00192486	19.8836
711	psoriasis	UBA8904 abundance	rs11164946	G	T	-0.0688258	0.7972	9.64051e-06	0.0155536	0.007563	0.70481	0.00528553	0.15	0.00189528	19.5775
712	psoriasis	UBA8904 abundance	rs112085670	A	G	-0.101637	0.1382	2.9651e-06	0.0217488	-0.0106277	0.137798	0.00687788	0.12	0.00211335	21.8348
713	psoriasis	UBA8904 abundance	rs112282032	T	C	0.0757303	0.3022	4.55439e-07	0.0150134	0.00546231	0.309368	0.00507877	0.28	0.00246132	25.4388
714	psoriasis	UBA8904 abundance	rs113756470	T	C	0.197937	0.0159	6.15843e-06	0.043783	-0.00449239	0.0214407	0.0162944	0.78	0.00197806	20.4342
715	psoriasis	UBA8904 abundance	rs11569974	A	T	0.115247	0.0408	2.65889e-05	0.0274341	0.00492589	0.0722597	0.00913445	0.59	0.00170841	17.6439
716	psoriasis	UBA8904 abundance	rs11576909	C	T	-0.0711338	0.498	6.61013e-07	0.0143055	-0.00164532	0.535457	0.00479822	0.73	0.00239201	24.7208
717	psoriasis	UBA8904 abundance	rs115862172	A	C	0.278656	0.0149	2.3472e-06	0.0590251	-0.0162386	0.0139707	0.0200438	0.42	0.00215667	22.2833
718	psoriasis	UBA8904 abundance	rs115928306	G	T	-0.151414	0.0467	3.8205e-05	0.0367681	-0.00306742	0.0342105	0.0130287	0.81	0.00164185	16.9553
719	psoriasis	UBA8904 abundance	rs11627442	G	A	0.0626556	0.4294	1.20637e-05	0.0143166	-0.00130097	0.432462	0.00480588	0.79	0.00185392	19.1494
720	psoriasis	UBA8904 abundance	rs11639180	A	C	0.129594	0.0308	2.14729e-05	0.0304998	0.00856415	0.0527647	0.0105298	0.42	0.00174773	18.0506
721	psoriasis	UBA8904 abundance	rs116569608	A	G	-0.27255	0.0139	9.94947e-06	0.0616872	0.00363997	0.0165602	0.0185536	0.84	0.00188946	19.5172
722	psoriasis	UBA8904 abundance	rs11688524	A	C	0.0722146	0.2406	5.04882e-06	0.015827	0.00646008	0.274278	0.00530245	0.22	0.00201481	20.8146
723	psoriasis	UBA8904 abundance	rs11699804	C	T	-0.0826122	0.2356	3.02475e-05	0.0198035	-0.000556302	0.154504	0.00662344	0.93	0.00168473	17.3988
724	psoriasis	UBA8904 abundance	rs117136834	A	G	-0.173695	0.0398	1.87897e-05	0.0405943	0.00294286	0.0295305	0.0140676	0.83	0.00177228	18.3046
725	psoriasis	UBA8904 abundance	rs117526098	C	T	0.202301	0.0348	3.15333e-07	0.039558	0.00721516	0.0228043	0.0157216	0.65	0.00252979	26.1483
726	psoriasis	UBA8904 abundance	rs117627006	G	A	-0.294273	0.0308	2.19331e-05	0.0693346	-0.0104638	0.0133726	0.0203197	0.61	0.00174381	18.0101
727	psoriasis	UBA8904 abundance	rs117744081	G	A	0.170872	0.0308	3.96315e-06	0.0370389	-0.0126522	0.0356843	0.0125979	0.32	0.00205962	21.2785
728	psoriasis	UBA8904 abundance	rs117899474	T	C	0.19753	0.0209	4.7687e-06	0.0431786	0.0103885	0.0213356	0.0165192	0.53	0.00202538	20.924
729	psoriasis	UBA8904 abundance	rs11914608	G	A	0.0693814	0.4364	9.9275e-07	0.0141795	0.000926585	0.484787	0.00469229	0.84	0.0023164	23.9376
730	psoriasis	UBA8904 abundance	rs12064698	C	T	0.0877331	0.2475	7.98123e-08	0.0163451	0.00824297	0.241847	0.00560321	0.14	0.0027861	28.805
731	psoriasis	UBA8904 abundance	rs12117045	A	G	0.0844972	0.1948	7.07652e-06	0.0188132	0.00304779	0.15444	0.00656117	0.64	0.00195239	20.1686
732	psoriasis	UBA8904 abundance	rs12128622	C	T	-0.0676442	0.2684	1.05572e-05	0.0153547	-0.00222082	0.333363	0.00511923	0.66	0.00187853	19.4041
733	psoriasis	UBA8904 abundance	rs12174099	T	A	0.15835	0.0209	2.59466e-07	0.0307432	0.0112545	0.0489487	0.0109783	0.31	0.00256613	26.5249
734	psoriasis	UBA8904 abundance	rs12188300	T	A	0.339091	0.0606	1.51217e-34	0.0276616	0.00534971	0.0508574	0.0107567	0.62	0.0143632	150.243
735	psoriasis	UBA8904 abundance	rs12189871	T	C	0.7909	0.0984	1e-200	0.0234132	0.0102577	0.0607688	0.00969015	0.29	0.099632	1140.87
736	psoriasis	UBA8904 abundance	rs12202314	C	T	-0.0694027	0.3579	7.08223e-06	0.015453	0.00688681	0.316758	0.00514916	0.18	0.00195225	20.1671
737	psoriasis	UBA8904 abundance	rs12206056	A	C	-0.0705052	0.2654	7.92392e-06	0.0157828	0.00257935	0.300606	0.00513936	0.62	0.00193149	19.9522
738	psoriasis	UBA8904 abundance	rs12279091	G	A	0.178981	0.0308	5.97985e-10	0.0289101	-0.0132284	0.06469	0.00963487	0.17	0.00370306	38.3204
739	psoriasis	UBA8904 abundance	rs1250563	C	G	-0.0924502	0.2823	2.3222e-10	0.0145858	0.00116109	0.436077	0.00482297	0.81	0.00388082	40.1671
740	psoriasis	UBA8904 abundance	rs12536069	C	T	0.117278	0.0328	1.76974e-05	0.0273241	-0.00457403	0.0709057	0.0093193	0.62	0.0017833	18.4186
741	psoriasis	UBA8904 abundance	rs1262773	T	C	0.0724154	0.338	6.8113e-07	0.0145803	0.000491929	0.362002	0.00496438	0.92	0.00238643	24.6629
742	psoriasis	UBA8904 abundance	rs12652533	A	G	-0.133529	0.0736	1.27383e-06	0.0275669	-0.0268279	0.0753482	0.00889918	0.0026	0.0022701	23.458
743	psoriasis	UBA8904 abundance	rs12800155	A	G	-0.0730183	0.4026	1.30221e-06	0.0150882	-0.0102109	0.336168	0.00497422	0.04	0.002266	23.4155
744	psoriasis	UBA8904 abundance	rs13032431	T	G	0.144378	0.0716	4.69591e-08	0.026431	0.00760514	0.0814922	0.00867543	0.38	0.00288521	29.8326
745	psoriasis	UBA8904 abundance	rs13033284	C	T	-0.0741909	0.5984	3.89153e-07	0.0146212	0.00393849	0.623755	0.00486092	0.42	0.00249063	25.7425
746	psoriasis	UBA8904 abundance	rs13085160	C	A	0.069061	0.2952	1.77799e-05	0.016094	-0.00122639	0.23882	0.00551647	0.82	0.00178246	18.41
747	psoriasis	UBA8904 abundance	rs13153019	C	T	0.10788	0.2644	6.13762e-12	0.0156883	-0.00476462	0.252072	0.00541918	0.38	0.00456457	47.2766
748	psoriasis	UBA8904 abundance	rs13378217	G	A	0.112666	0.1243	7.89714e-07	0.0228166	0.00330459	0.102956	0.00780512	0.67	0.00235893	24.3781
749	psoriasis	UBA8904 abundance	rs138016810	C	G	-0.238078	0.0239	2.38556e-05	0.0563449	-0.0301907	0.0133176	0.0207587	0.15	0.00172836	17.8503
750	psoriasis	UBA8904 abundance	rs138477844	A	G	0.158658	0.0129	3.01794e-05	0.0380283	0.0109275	0.0322119	0.0133643	0.41	0.00168514	17.4031
751	psoriasis	UBA8904 abundance	rs141274948	T	C	-0.0976644	0.0517	1.81217e-05	0.0227823	0.00227724	0.112175	0.0075198	0.76	0.00177894	18.3736
752	psoriasis	UBA8904 abundance	rs144029621	A	C	0.150071	0.0189	2.72001e-05	0.0357677	-0.00155189	0.0320491	0.0135779	0.91	0.00170423	17.6006
753	psoriasis	UBA8904 abundance	rs144651842	A	G	0.169855	0.0199	2.95325e-11	0.0255465	0.00108934	0.0827731	0.0085801	0.9	0.00426868	44.1987
754	psoriasis	UBA8904 abundance	rs146679077	G	T	-0.309445	0.0239	4.5391e-06	0.0674901	0.00328517	0.00949635	0.0245973	0.89	0.00203451	21.0185
755	psoriasis	UBA8904 abundance	rs1485305	T	A	-0.0678189	0.4414	1.93919e-06	0.0142487	-0.00265742	0.454339	0.0047068	0.57	0.00219207	22.6499
756	psoriasis	UBA8904 abundance	rs1486232	C	A	-0.130448	0.0905	3.96105e-05	0.0317411	-0.0131131	0.0576955	0.0101367	0.2	0.00163522	16.8868
757	psoriasis	UBA8904 abundance	rs1519528	G	A	-0.0654725	0.6213	4.90185e-06	0.0143299	-0.00392942	0.474229	0.00472779	0.41	0.00202027	20.8712
758	psoriasis	UBA8904 abundance	rs1521177	T	G	-0.0675686	0.5308	2.64265e-06	0.0143861	-0.0106922	0.588038	0.0048236	0.027	0.00213468	22.0556
759	psoriasis	UBA8904 abundance	rs16903065	A	C	-0.132781	0.1044	7.47481e-09	0.0229729	0.00507169	0.118868	0.0072501	0.48	0.00322918	33.4007
760	psoriasis	UBA8904 abundance	rs16971598	C	T	0.0975228	0.0616	4.11917e-05	0.023782	-0.00160848	0.091571	0.00819672	0.84	0.00162804	16.8125
761	psoriasis	UBA8904 abundance	rs16977889	C	G	0.0923889	0.0795	3.17636e-06	0.0198299	-0.000530895	0.167282	0.00638765	0.93	0.0021006	21.7027
762	psoriasis	UBA8904 abundance	rs17209768	T	C	-0.178992	0.0586	9.65895e-06	0.0404533	-0.00723426	0.0368784	0.0124486	0.56	0.00189493	19.5738
763	psoriasis	UBA8904 abundance	rs17666072	C	T	-0.0615072	0.6064	2.53758e-05	0.0146048	0.00579619	0.638176	0.00497335	0.24	0.001717	17.7328
764	psoriasis	UBA8904 abundance	rs17784379	A	G	0.0858747	0.1233	3.88204e-05	0.0208718	-0.00505244	0.123065	0.00743052	0.5	0.00163891	16.9249
765	psoriasis	UBA8904 abundance	rs17812917	A	G	0.0913004	0.1362	5.3539e-06	0.0200642	-0.00185992	0.144105	0.00675212	0.78	0.00200395	20.7022
766	psoriasis	UBA8904 abundance	rs181316459	C	G	0.33548	0.0179	1.6474e-27	0.0308702	-0.018457	0.0429681	0.0117546	0.12	0.0113231	118.078
767	psoriasis	UBA8904 abundance	rs182740431	T	G	0.131376	0.0109	3.25065e-05	0.0316176	-0.00374334	0.0487538	0.0109833	0.73	0.00167149	17.262
768	psoriasis	UBA8904 abundance	rs183131080	G	A	-0.166137	0.0109	1.84077e-05	0.0387864	0.000599498	0.0372054	0.0125534	0.96	0.00177607	18.3438
769	psoriasis	UBA8904 abundance	rs1852138	G	A	-0.0666763	0.4145	4.87057e-06	0.0145891	0.00394542	0.391785	0.00485328	0.42	0.00202146	20.8834
770	psoriasis	UBA8904 abundance	rs187116478	C	G	-0.33226	0.0129	1.3872e-05	0.076454	-0.00397227	0.0109501	0.0224956	0.86	0.00182818	18.883
771	psoriasis	UBA8904 abundance	rs188656086	T	C	0.176167	0.0109	3.04544e-05	0.0422459	0.00251814	0.0244579	0.0153175	0.87	0.00168347	17.3858
772	psoriasis	UBA8904 abundance	rs2004330	G	A	0.0597394	0.4215	3.13192e-05	0.0143478	-0.00289644	0.422692	0.00480631	0.55	0.00167834	17.3327
773	psoriasis	UBA8904 abundance	rs2012170	A	C	0.151097	0.0358	2.26063e-06	0.0319538	0.00242362	0.0428547	0.0117569	0.84	0.00216363	22.3554
774	psoriasis	UBA8904 abundance	rs2013140	C	T	-0.0648659	0.5974	5.66461e-06	0.0142922	0.000805184	0.580851	0.00484485	0.87	0.00199354	20.5945
775	psoriasis	UBA8904 abundance	rs2021511	T	C	-0.0964831	0.2962	3.55975e-09	0.0163435	0.00195139	0.273675	0.0053564	0.72	0.00336825	34.844
776	psoriasis	UBA8904 abundance	rs2293217	G	T	0.0659519	0.2008	4.92958e-05	0.0162485	-0.00423352	0.269548	0.00535691	0.43	0.00159511	16.4719
777	psoriasis	UBA8904 abundance	rs2334967	G	A	-0.0878849	0.0905	4.13381e-05	0.021436	0.00282357	0.132178	0.00710446	0.69	0.00162739	16.8057
778	psoriasis	UBA8904 abundance	rs2401388	T	C	0.103913	0.1312	7.40372e-09	0.0179734	-0.0188148	0.181016	0.00608772	0.002	0.00323096	33.4191
779	psoriasis	UBA8904 abundance	rs2664280	T	A	0.086496	0.5785	1.18908e-09	0.0142223	0.00561504	0.558858	0.0047528	0.24	0.003574	36.9801
780	psoriasis	UBA8904 abundance	rs279589	A	G	-0.0667477	0.3648	1.09441e-05	0.0151781	-0.00149313	0.350417	0.00502175	0.77	0.00187189	19.3354
781	psoriasis	UBA8904 abundance	rs2811915	A	G	-0.0658532	0.329	1.51273e-05	0.0152197	0.006955	0.328629	0.00502097	0.17	0.00181222	18.7179
782	psoriasis	UBA8904 abundance	rs2844821	C	T	0.240269	0.3062	2.65705e-61	0.0145446	0.0035796	0.349757	0.00497329	0.47	0.0257813	272.84
783	psoriasis	UBA8904 abundance	rs28624578	C	T	-0.0909997	0.17	2.19477e-06	0.0192201	0.000815409	0.170942	0.00627949	0.9	0.00216912	22.4122
784	psoriasis	UBA8904 abundance	rs28650369	T	C	-0.0705594	0.3211	3.26926e-06	0.0151638	-0.00385909	0.330295	0.0050254	0.44	0.00209527	21.6476
785	psoriasis	UBA8904 abundance	rs28998802	A	G	0.163572	0.159	3.21662e-20	0.0177574	-0.000668844	0.1894	0.00604085	0.91	0.00816126	84.835
786	psoriasis	UBA8904 abundance	rs311911	C	T	0.0595131	0.5318	3.19198e-05	0.0143084	-0.0120193	0.51919	0.00474001	0.011	0.00167484	17.2965
787	psoriasis	UBA8904 abundance	rs3129288	C	G	0.0813688	0.5119	1.06935e-08	0.0142269	0.00108552	0.567999	0.00473933	0.82	0.00316211	32.7048
788	psoriasis	UBA8904 abundance	rs3184504	C	T	-0.0836589	0.5358	5.85814e-09	0.0143725	0.0036179	0.602808	0.00483442	0.45	0.00327486	33.8747
789	psoriasis	UBA8904 abundance	rs33980500	T	C	0.216282	0.0855	3.31818e-17	0.0256416	0.000991736	0.0715844	0.00910299	0.91	0.00685207	71.1322
790	psoriasis	UBA8904 abundance	rs344810	G	A	0.069164	0.671	6.59219e-06	0.0153478	0.000571506	0.674195	0.00509326	0.91	0.00196549	20.3041
791	psoriasis	UBA8904 abundance	rs34585903	T	G	0.0746768	0.162	2.77064e-05	0.0178161	0.00204069	0.204744	0.00581425	0.73	0.00170084	17.5656
792	psoriasis	UBA8904 abundance	rs35040156	C	G	-0.0930403	0.1988	4.90648e-05	0.0229161	-0.00971975	0.110561	0.0075804	0.2	0.00159597	16.4807
793	psoriasis	UBA8904 abundance	rs35062798	A	G	0.123784	0.0408	4.22893e-05	0.030231	-0.00541906	0.0555744	0.010436	0.6	0.00162321	16.7625
794	psoriasis	UBA8904 abundance	rs35139498	A	C	-0.0988783	0.0994	2.03944e-05	0.023208	-0.0026038	0.113136	0.00744732	0.73	0.00175719	18.1486
795	psoriasis	UBA8904 abundance	rs35152624	G	A	-0.101585	0.1243	6.89906e-06	0.0225907	0.0130945	0.117533	0.00728593	0.072	0.00195707	20.2169
796	psoriasis	UBA8904 abundance	rs35251378	A	G	-0.103079	0.2694	2.93826e-10	0.0163566	-0.00167152	0.248017	0.00546815	0.76	0.00383656	39.7073
797	psoriasis	UBA8904 abundance	rs3729508	C	T	0.0806094	0.5835	3.09663e-08	0.0145613	0.00666346	0.59149	0.00480749	0.17	0.00296305	30.6399
798	psoriasis	UBA8904 abundance	rs3792783	G	A	0.0952975	0.1581	7.23619e-07	0.0192329	-0.00338484	0.148817	0.00663538	0.61	0.00237519	24.5465
799	psoriasis	UBA8904 abundance	rs3818762	C	G	0.0781347	0.2883	4.8671e-07	0.0155292	-0.00326068	0.28479	0.00526631	0.54	0.00244896	25.3108
800	psoriasis	UBA8904 abundance	rs3826583	A	G	-0.0719756	0.4563	4.29309e-07	0.0142371	0.00189715	0.508159	0.00476006	0.69	0.00247235	25.5531
801	psoriasis	UBA8904 abundance	rs4145109	A	G	-0.0671414	0.4801	3.03606e-06	0.0143822	-0.00464661	0.439516	0.00477888	0.33	0.00210897	21.7894
802	psoriasis	UBA8904 abundance	rs41494046	G	C	-0.227855	0.0676	3.70621e-10	0.0363641	-0.00405158	0.0523745	0.0105214	0.7	0.00379296	39.2543
803	psoriasis	UBA8904 abundance	rs4469424	T	C	-0.0675276	0.668	1.5648e-05	0.0156337	0.000615926	0.739933	0.00536735	0.91	0.00180597	18.6533
804	psoriasis	UBA8904 abundance	rs4520988	T	C	0.063702	0.6551	1.46006e-05	0.0146961	-0.00107386	0.607845	0.0048148	0.82	0.00181873	18.7853
805	psoriasis	UBA8904 abundance	rs4672396	G	A	0.0801543	0.2684	3.6686e-07	0.0157617	0.00278878	0.277853	0.00525898	0.6	0.00250159	25.8561
806	psoriasis	UBA8904 abundance	rs4712520	C	T	0.0831944	0.835	2.03231e-06	0.0175139	-0.00159034	0.783747	0.00575322	0.78	0.00218338	22.56
807	psoriasis	UBA8904 abundance	rs479777	C	T	-0.0612364	0.34	3.06464e-05	0.0146899	-0.0151335	0.384849	0.00487442	0.0019	0.00168232	17.3739
808	psoriasis	UBA8904 abundance	rs56861245	T	C	-0.0683712	0.3022	2.03948e-05	0.0160476	0.00444363	0.281645	0.00524266	0.4	0.00175719	18.1486
809	psoriasis	UBA8904 abundance	rs57110015	T	A	0.132985	0.0119	2.169e-05	0.0313146	0.00749784	0.0557424	0.0102982	0.47	0.00174586	18.0313
810	psoriasis	UBA8904 abundance	rs5771150	G	T	0.0609452	0.6143	4.69743e-05	0.0149736	0.0100619	0.64442	0.00491155	0.04	0.00160393	16.5631
811	psoriasis	UBA8904 abundance	rs5996446	C	T	-0.0677506	0.4115	8.59884e-06	0.0152259	0.0020788	0.319402	0.00509959	0.68	0.00191639	19.7959
812	psoriasis	UBA8904 abundance	rs60600003	G	T	0.136892	0.0974	1.46845e-09	0.022635	0.00964963	0.100438	0.00793415	0.22	0.00353439	36.5688
813	psoriasis	UBA8904 abundance	rs6125655	A	G	0.0705336	0.2992	4.18524e-06	0.0153268	0.00454376	0.289811	0.00519757	0.38	0.00204953	21.1741
814	psoriasis	UBA8904 abundance	rs61907765	T	C	0.093309	0.2366	1.62267e-08	0.0165205	0.00137926	0.232627	0.0056039	0.81	0.00308401	31.8945
815	psoriasis	UBA8904 abundance	rs62068660	T	G	-0.127209	0.0875	5.26017e-06	0.0279327	-0.00302929	0.077551	0.0088276	0.73	0.00200722	20.736
816	psoriasis	UBA8904 abundance	rs62099360	C	A	0.18935	0.0338	1.01779e-06	0.0387364	-0.00145162	0.0326124	0.0133738	0.91	0.00231177	23.8895
817	psoriasis	UBA8904 abundance	rs636987	C	A	-0.100228	0.4513	5.18203e-12	0.0145247	0.000640287	0.616701	0.00493079	0.9	0.00459642	47.608
818	psoriasis	UBA8904 abundance	rs6440082	A	G	0.0649636	0.5547	5.1874e-06	0.0142556	0.00499372	0.538234	0.00470511	0.29	0.0020098	20.7628
819	psoriasis	UBA8904 abundance	rs6508259	A	G	0.0658514	0.2863	2.54994e-05	0.0156404	-0.00240319	0.284016	0.00524955	0.65	0.00171611	17.7235
820	psoriasis	UBA8904 abundance	rs653169	G	A	-0.0895443	0.6779	4.52095e-10	0.0143618	-0.00133283	0.556602	0.00483388	0.78	0.00375562	38.8664
821	psoriasis	UBA8904 abundance	rs662953	A	G	0.0731007	0.2316	8.23759e-06	0.0163943	-0.00701412	0.251141	0.00542871	0.2	0.00192432	19.878
822	psoriasis	UBA8904 abundance	rs66733826	C	T	-0.0746732	0.2435	2.79718e-05	0.0178244	-0.00377402	0.198821	0.00597914	0.53	0.0016991	17.5475
823	psoriasis	UBA8904 abundance	rs6695045	G	A	-0.0659665	0.5467	3.64947e-06	0.0142464	-0.000533736	0.471018	0.0047163	0.91	0.00207487	21.4364
824	psoriasis	UBA8904 abundance	rs6762648	A	T	-0.0718718	0.2107	1.77513e-05	0.0167477	-0.00120335	0.240844	0.0055788	0.83	0.00178274	18.4129
825	psoriasis	UBA8904 abundance	rs6782178	T	C	0.0607647	0.3986	4.0635e-05	0.0148068	0.00796373	0.345732	0.00500532	0.11	0.00163053	16.8382
826	psoriasis	UBA8904 abundance	rs6787078	T	C	-0.0627395	0.3161	2.53093e-05	0.0148953	0.00252114	0.34822	0.00498665	0.61	0.00171749	17.7378
827	psoriasis	UBA8904 abundance	rs6842675	G	A	0.0727034	0.5328	4.40616e-07	0.0143952	0.0026994	0.574217	0.00481528	0.58	0.00246751	25.5029
828	psoriasis	UBA8904 abundance	rs6887695	C	G	-0.163695	0.341	1.40605e-24	0.0159963	-0.0112779	0.307608	0.00516323	0.029	0.0100531	104.7
829	psoriasis	UBA8904 abundance	rs694836	T	C	-0.0751809	0.8588	2.64813e-05	0.0178926	0.00922843	0.803653	0.00593636	0.12	0.00170916	17.6516
830	psoriasis	UBA8904 abundance	rs696	T	C	-0.119244	0.3907	4.2924e-16	0.0146671	-0.000774281	0.400319	0.00480968	0.87	0.00636894	66.0846
831	psoriasis	UBA8904 abundance	rs7114362	T	C	0.0601024	0.4911	2.74461e-05	0.0143316	0.00822611	0.436126	0.00476151	0.084	0.00170259	17.5837
832	psoriasis	UBA8904 abundance	rs7145340	A	C	-0.0605567	0.6819	3.90265e-05	0.0147226	-0.000579408	0.630702	0.00493752	0.91	0.00163795	16.915
833	psoriasis	UBA8904 abundance	rs71561806	A	G	-0.0849945	0.2425	8.33604e-06	0.0190726	-0.00194845	0.156888	0.00656597	0.77	0.00192213	19.8554
834	psoriasis	UBA8904 abundance	rs71639459	A	T	0.103529	0.0934	8.33547e-07	0.0210111	0.0166153	0.119562	0.00728754	0.023	0.00234889	24.274
835	psoriasis	UBA8904 abundance	rs7207914	C	G	-0.0640357	0.2694	4.4413e-05	0.0156826	-0.00622082	0.312003	0.00511368	0.22	0.00161422	16.6696
836	psoriasis	UBA8904 abundance	rs72675063	G	T	0.0915683	0.1461	2.39828e-06	0.0194141	-0.0111747	0.149387	0.00664726	0.093	0.00215267	22.2419
837	psoriasis	UBA8904 abundance	rs72764821	G	T	0.0838968	0.1481	8.37664e-06	0.0188307	-0.00303755	0.156202	0.00650282	0.64	0.00192123	19.846
838	psoriasis	UBA8904 abundance	rs72859354	A	G	-0.109784	0.0726	3.45239e-06	0.0236507	-0.000107827	0.116476	0.00744716	0.99	0.00208517	21.543
839	psoriasis	UBA8904 abundance	rs72947626	A	G	-0.105067	0.1282	6.79485e-07	0.0211524	0.00916716	0.142893	0.00676296	0.18	0.00238689	24.6677
840	psoriasis	UBA8904 abundance	rs73091047	C	G	0.111795	0.0288	4.56752e-05	0.0274227	-0.00180874	0.0698027	0.00929412	0.85	0.0016091	16.6165
841	psoriasis	UBA8904 abundance	rs73161537	C	A	0.0794118	0.2028	4.21551e-05	0.0193908	0.00960626	0.142673	0.00683425	0.16	0.00162379	16.7685
842	psoriasis	UBA8904 abundance	rs73619475	A	G	-0.0699704	0.2167	1.56156e-05	0.0161975	-0.00249345	0.271653	0.00531437	0.64	0.00180636	18.6573
843	psoriasis	UBA8904 abundance	rs74029546	C	T	-0.159374	0.0437	2.9061e-05	0.0381214	-0.00498349	0.0343697	0.0127709	0.7	0.00169207	17.4748
844	psoriasis	UBA8904 abundance	rs742725	G	A	0.062447	0.3201	2.86477e-05	0.0149253	0.0056686	0.337417	0.0050842	0.26	0.00169472	17.5022
845	psoriasis	UBA8904 abundance	rs74557797	T	G	0.0764521	0.0934	3.70186e-05	0.0185323	0.0010035	0.165435	0.00655174	0.88	0.00164764	17.0152
846	psoriasis	UBA8904 abundance	rs750402	T	C	0.0878572	0.1443	1.17671e-06	0.0180794	0.00382954	0.187085	0.00612435	0.53	0.00228481	23.6104
847	psoriasis	UBA8904 abundance	rs7542079	C	T	0.101647	0.5447	1.45613e-12	0.0143598	0.0140646	0.578761	0.00475359	0.0031	0.00483553	50.0966
848	psoriasis	UBA8904 abundance	rs7574953	A	G	0.0668837	0.7575	3.59724e-05	0.016187	-0.0025995	0.738199	0.00544415	0.63	0.0016529	17.0696
849	psoriasis	UBA8904 abundance	rs76517652	T	C	0.16131	0.0298	2.15343e-06	0.0340426	-0.00571271	0.0362553	0.0127357	0.65	0.00217265	22.4488
850	psoriasis	UBA8904 abundance	rs76642209	G	A	-0.105619	0.1262	1.03777e-05	0.0239544	-0.0122115	0.106383	0.00767399	0.11	0.00188171	19.437
851	psoriasis	UBA8904 abundance	rs76858806	T	C	-0.144904	0.0477	2.21687e-05	0.0341606	0.00497314	0.0457938	0.011344	0.66	0.00174185	17.9898
852	psoriasis	UBA8904 abundance	rs76967494	G	A	0.16033	0.0239	2.1168e-05	0.0377052	0.0190087	0.0282182	0.0142528	0.18	0.00175034	18.0777
853	psoriasis	UBA8904 abundance	rs7725926	C	T	-0.0639289	0.2555	2.28839e-05	0.0150964	0.00351785	0.346606	0.00499788	0.48	0.001736	17.9293
854	psoriasis	UBA8904 abundance	rs77693762	T	C	-0.136905	0.1074	2.97975e-06	0.029302	-0.0032196	0.0624789	0.00981421	0.74	0.00211243	21.8253
855	psoriasis	UBA8904 abundance	rs77805236	A	G	-0.14159	0.0626	2.71094e-05	0.0337402	-0.0234317	0.0465859	0.01118	0.036	0.00170485	17.607
856	psoriasis	UBA8904 abundance	rs78351670	A	T	-0.101447	0.1113	5.73245e-06	0.0223647	0.0036117	0.118339	0.00734406	0.62	0.00199133	20.5716
857	psoriasis	UBA8904 abundance	rs78456138	T	C	-0.350725	0.0129	3.34511e-10	0.0558313	-0.0199326	0.0213661	0.0164237	0.22	0.00381221	39.4542
858	psoriasis	UBA8904 abundance	rs7909788	G	C	0.0710373	0.7416	3.01335e-05	0.0170253	-0.00362684	0.775588	0.00573875	0.53	0.00168542	17.406
859	psoriasis	UBA8904 abundance	rs79208792	C	T	-0.192422	0.0447	4.50194e-06	0.0419517	0.00711707	0.0315542	0.0135347	0.6	0.00203602	21.0342
860	psoriasis	UBA8904 abundance	rs79376089	A	G	0.1164	0.0338	3.93414e-05	0.0283121	-0.0113173	0.0647059	0.00966179	0.24	0.00163647	16.8996
861	psoriasis	UBA8904 abundance	rs79529160	A	G	0.170438	0.0378	3.20258e-06	0.0365952	-0.000364962	0.0319596	0.0135405	0.98	0.00209908	21.687
862	psoriasis	UBA8904 abundance	rs79689885	A	G	-0.150547	0.0388	4.06294e-05	0.0366842	-0.00710278	0.0359724	0.0127324	0.58	0.00163055	16.8384
863	psoriasis	UBA8904 abundance	rs799489	A	G	0.0770999	0.2326	1.76116e-05	0.0179586	-0.00308883	0.169775	0.00629142	0.62	0.0017842	18.428
864	psoriasis	UBA8904 abundance	rs80060883	G	C	0.141966	0.0427	2.91353e-05	0.0339621	0.00121667	0.0441548	0.0116354	0.92	0.00169161	17.4701
865	psoriasis	UBA8904 abundance	rs8129395	C	T	-0.0635724	0.3847	1.83312e-05	0.0148384	0.000293937	0.368412	0.0049291	0.95	0.00177684	18.3518
866	psoriasis	UBA8904 abundance	rs8137950	C	T	0.0660687	0.1909	1.47605e-05	0.0152505	0.000548763	0.332912	0.00502404	0.91	0.00181673	18.7646
867	psoriasis	UBA8904 abundance	rs8176632	T	C	0.0740244	0.1799	8.0958e-06	0.0165876	-0.00148495	0.241887	0.00547232	0.79	0.00192753	19.9112
868	psoriasis	UBA8904 abundance	rs847	C	T	0.130786	0.7893	2.38013e-18	0.0149681	-0.00335788	0.63257	0.00494175	0.5	0.00734925	76.3317
869	psoriasis	UBA8904 abundance	rs9277195	T	C	-0.0723483	0.5	3.88106e-07	0.0142567	-0.00477206	0.503643	0.00476388	0.32	0.00249111	25.7475
870	psoriasis	UBA8904 abundance	rs9346778	T	C	-0.113981	0.173	6.02033e-09	0.0195972	0.00643001	0.156957	0.00655877	0.33	0.00326973	33.8215
871	psoriasis	UBA8904 abundance	rs9353994	T	C	0.0662591	0.2505	1.96241e-05	0.0155206	-0.00113459	0.289483	0.00521161	0.83	0.00176427	18.2217
872	psoriasis	UBA8904 abundance	rs9583489	T	C	-0.0718984	0.2922	3.77659e-05	0.0174479	-0.00339205	0.21396	0.00583879	0.56	0.00164397	16.9773
873	psoriasis	UBA8904 abundance	rs9603610	A	G	-0.0765029	0.2256	3.95321e-06	0.0165812	0.0038996	0.257217	0.00535062	0.47	0.00206009	21.2833
874	psoriasis	UBA8904 abundance	rs9854924	T	G	0.0608696	0.505	2.41496e-05	0.0144152	0.000753632	0.591481	0.00482649	0.88	0.0017261	17.8269
875	psoriasis	UBA8904 abundance	rs9943997	A	G	0.0646963	0.3698	3.04832e-05	0.0155153	0.00465484	0.28287	0.00525184	0.38	0.00168331	17.3842
876	psoriasis	Rhodanobacter abundance	rs1004295	G	C	0.0655749	0.5239	4.21318e-06	0.0142536	6.56915e-05	0.543858	0.00410891	0.99	0.0020483	21.1613
877	psoriasis	Rhodanobacter abundance	rs10133979	A	G	0.168778	0.0577	4.57804e-05	0.0414058	-0.00555605	0.0292093	0.0119732	0.64	0.00160867	16.6121
878	psoriasis	Rhodanobacter abundance	rs10179903	G	A	-0.07036	0.2048	3.64662e-05	0.0170413	-0.00220641	0.230601	0.00485944	0.65	0.00165039	17.0436
879	psoriasis	Rhodanobacter abundance	rs10193310	A	G	0.1288	0.2535	1.69824e-15	0.0161777	0.00282875	0.253823	0.00468238	0.55	0.00610933	63.3744
880	psoriasis	Rhodanobacter abundance	rs10405689	T	C	0.0689259	0.174	1.63572e-05	0.0159937	0.00295843	0.265146	0.00464914	0.52	0.00179781	18.5688
881	psoriasis	Rhodanobacter abundance	rs10486765	C	G	0.0620812	0.5408	1.287e-05	0.0142313	-0.00164163	0.500673	0.0041166	0.69	0.00184199	19.026
882	psoriasis	Rhodanobacter abundance	rs10794569	G	A	0.077405	0.2038	4.71151e-06	0.0169109	-0.00420982	0.217081	0.00498495	0.4	0.00202759	20.9469
883	psoriasis	Rhodanobacter abundance	rs10807943	C	T	-0.160019	0.9006	1.08236e-08	0.0279886	0.00290712	0.944698	0.0089489	0.75	0.00315983	32.6811
884	psoriasis	Rhodanobacter abundance	rs1082428	G	C	-0.130175	0.662	8.55461e-19	0.0147048	-0.00572089	0.657263	0.00426872	0.18	0.00754234	78.3525
885	psoriasis	Rhodanobacter abundance	rs11025271	G	A	-0.0692467	0.3002	8.21448e-06	0.0155278	-0.000859104	0.310516	0.0045872	0.85	0.00192486	19.8836
886	psoriasis	Rhodanobacter abundance	rs11164946	G	T	-0.0688258	0.7972	9.64051e-06	0.0155536	-0.00609768	0.70481	0.00459304	0.18	0.00189528	19.5775
887	psoriasis	Rhodanobacter abundance	rs112085670	A	G	-0.101637	0.1382	2.9651e-06	0.0217488	-0.000143442	0.137798	0.00597695	0.98	0.00211335	21.8348
888	psoriasis	Rhodanobacter abundance	rs112282032	T	C	0.0757303	0.3022	4.55439e-07	0.0150134	0.00175332	0.309368	0.00441363	0.69	0.00246132	25.4388
889	psoriasis	Rhodanobacter abundance	rs113756470	T	C	0.197937	0.0159	6.15843e-06	0.043783	0.00198333	0.0214407	0.0141596	0.89	0.00197806	20.4342
890	psoriasis	Rhodanobacter abundance	rs11569974	A	T	0.115247	0.0408	2.65889e-05	0.0274341	0.00456221	0.0722597	0.00793789	0.57	0.00170841	17.6439
891	psoriasis	Rhodanobacter abundance	rs11576909	C	T	-0.0711338	0.498	6.61013e-07	0.0143055	-0.00626444	0.535457	0.00416958	0.13	0.00239201	24.7208
892	psoriasis	Rhodanobacter abundance	rs115862172	A	C	0.278656	0.0149	2.3472e-06	0.0590251	0.00284884	0.0139707	0.0174195	0.87	0.00215667	22.2833
893	psoriasis	Rhodanobacter abundance	rs115928306	G	T	-0.151414	0.0467	3.8205e-05	0.0367681	-0.00283111	0.0342105	0.0113218	0.8	0.00164185	16.9553
894	psoriasis	Rhodanobacter abundance	rs11627442	G	A	0.0626556	0.4294	1.20637e-05	0.0143166	0.00482661	0.432462	0.00417671	0.25	0.00185392	19.1494
895	psoriasis	Rhodanobacter abundance	rs11639180	A	C	0.129594	0.0308	2.14729e-05	0.0304998	0.0121614	0.0527647	0.00915089	0.18	0.00174773	18.0506
896	psoriasis	Rhodanobacter abundance	rs116569608	A	G	-0.27255	0.0139	9.94947e-06	0.0616872	-0.0101191	0.0165602	0.0161225	0.53	0.00188946	19.5172
897	psoriasis	Rhodanobacter abundance	rs11688524	A	C	0.0722146	0.2406	5.04882e-06	0.015827	-0.0030925	0.274278	0.00460723	0.5	0.00201481	20.8146
898	psoriasis	Rhodanobacter abundance	rs11699804	C	T	-0.0826122	0.2356	3.02475e-05	0.0198035	0.000500613	0.154504	0.00575581	0.93	0.00168473	17.3988
899	psoriasis	Rhodanobacter abundance	rs117136834	A	G	-0.173695	0.0398	1.87897e-05	0.0405943	0.00720583	0.0295305	0.0122248	0.56	0.00177228	18.3046
900	psoriasis	Rhodanobacter abundance	rs117526098	C	T	0.202301	0.0348	3.15333e-07	0.039558	-0.0149809	0.0228043	0.0136625	0.27	0.00252979	26.1483
901	psoriasis	Rhodanobacter abundance	rs117627006	G	A	-0.294273	0.0308	2.19331e-05	0.0693346	-0.0176636	0.0133726	0.0176575	0.32	0.00174381	18.0101
902	psoriasis	Rhodanobacter abundance	rs117744081	G	A	0.170872	0.0308	3.96315e-06	0.0370389	-0.00331197	0.0356843	0.0109488	0.76	0.00205962	21.2785
903	psoriasis	Rhodanobacter abundance	rs117899474	T	C	0.19753	0.0209	4.7687e-06	0.0431786	0.0133957	0.0213356	0.0143563	0.35	0.00202538	20.924
904	psoriasis	Rhodanobacter abundance	rs11914608	G	A	0.0693814	0.4364	9.9275e-07	0.0141795	0.000493908	0.484787	0.00407792	0.9	0.0023164	23.9376
905	psoriasis	Rhodanobacter abundance	rs12064698	C	T	0.0877331	0.2475	7.98123e-08	0.0163451	5.43564e-05	0.241847	0.0048691	0.99	0.0027861	28.805
906	psoriasis	Rhodanobacter abundance	rs12117045	A	G	0.0844972	0.1948	7.07652e-06	0.0188132	-0.00356348	0.15444	0.00570155	0.53	0.00195239	20.1686
907	psoriasis	Rhodanobacter abundance	rs12128622	C	T	-0.0676442	0.2684	1.05572e-05	0.0153547	-0.0039121	0.333363	0.00444853	0.38	0.00187853	19.4041
908	psoriasis	Rhodanobacter abundance	rs12174099	T	A	0.15835	0.0209	2.59466e-07	0.0307432	0.00980105	0.0489487	0.00954013	0.3	0.00256613	26.5249
909	psoriasis	Rhodanobacter abundance	rs12188300	T	A	0.339091	0.0606	1.51217e-34	0.0276616	0.00206731	0.0508574	0.00934804	0.82	0.0143632	150.243
910	psoriasis	Rhodanobacter abundance	rs12189871	T	C	0.7909	0.0984	1e-200	0.0234132	0.00749256	0.0607688	0.00842072	0.37	0.099632	1140.87
911	psoriasis	Rhodanobacter abundance	rs12202314	C	T	-0.0694027	0.3579	7.08223e-06	0.015453	-0.00150319	0.316758	0.00447461	0.74	0.00195225	20.1671
912	psoriasis	Rhodanobacter abundance	rs12206056	A	C	-0.0705052	0.2654	7.92392e-06	0.0157828	-0.0047831	0.300606	0.0044661	0.28	0.00193149	19.9522
913	psoriasis	Rhodanobacter abundance	rs12279091	G	A	0.178981	0.0308	5.97985e-10	0.0289101	0.00429875	0.06469	0.00837336	0.61	0.00370306	38.3204
914	psoriasis	Rhodanobacter abundance	rs1250563	C	G	-0.0924502	0.2823	2.3222e-10	0.0145858	-0.000906766	0.436077	0.0041911	0.83	0.00388082	40.1671
915	psoriasis	Rhodanobacter abundance	rs12536069	C	T	0.117278	0.0328	1.76974e-05	0.0273241	-0.00285549	0.0709057	0.00809936	0.72	0.0017833	18.4186
916	psoriasis	Rhodanobacter abundance	rs1262773	T	C	0.0724154	0.338	6.8113e-07	0.0145803	-0.00161007	0.362002	0.00431409	0.71	0.00238643	24.6629
917	psoriasis	Rhodanobacter abundance	rs12652533	A	G	-0.133529	0.0736	1.27383e-06	0.0275669	-0.0111802	0.0753482	0.00773379	0.15	0.0022701	23.458
918	psoriasis	Rhodanobacter abundance	rs12800155	A	G	-0.0730183	0.4026	1.30221e-06	0.0150882	0.00121269	0.336168	0.00432294	0.78	0.002266	23.4155
919	psoriasis	Rhodanobacter abundance	rs13032431	T	G	0.144378	0.0716	4.69591e-08	0.026431	0.00316606	0.0814922	0.00753797	0.67	0.00288521	29.8326
920	psoriasis	Rhodanobacter abundance	rs13033284	C	T	-0.0741909	0.5984	3.89153e-07	0.0146212	-0.00394342	0.623755	0.0042236	0.35	0.00249063	25.7425
921	psoriasis	Rhodanobacter abundance	rs13085160	C	A	0.069061	0.2952	1.77799e-05	0.016094	-0.00369897	0.23882	0.00479419	0.44	0.00178246	18.41
922	psoriasis	Rhodanobacter abundance	rs13153019	C	T	0.10788	0.2644	6.13762e-12	0.0156883	-0.00385737	0.252072	0.00470951	0.41	0.00456457	47.2766
923	psoriasis	Rhodanobacter abundance	rs13378217	G	A	0.112666	0.1243	7.89714e-07	0.0228166	-0.0017541	0.102956	0.00678272	0.8	0.00235893	24.3781
924	psoriasis	Rhodanobacter abundance	rs138016810	C	G	-0.238078	0.0239	2.38556e-05	0.0563449	0.0080925	0.0133176	0.0180387	0.65	0.00172836	17.8503
925	psoriasis	Rhodanobacter abundance	rs138477844	A	G	0.158658	0.0129	3.01794e-05	0.0380283	0.00262388	0.0322119	0.0116145	0.82	0.00168514	17.4031
926	psoriasis	Rhodanobacter abundance	rs141274948	T	C	-0.0976644	0.0517	1.81217e-05	0.0227823	-0.0113671	0.112175	0.00653461	0.082	0.00177894	18.3736
927	psoriasis	Rhodanobacter abundance	rs144029621	A	C	0.150071	0.0189	2.72001e-05	0.0357677	-0.00192217	0.0320491	0.0117977	0.87	0.00170423	17.6006
928	psoriasis	Rhodanobacter abundance	rs144651842	A	G	0.169855	0.0199	2.95325e-11	0.0255465	0.00199222	0.0827731	0.00745641	0.79	0.00426868	44.1987
929	psoriasis	Rhodanobacter abundance	rs146679077	G	T	-0.309445	0.0239	4.5391e-06	0.0674901	0.0033043	0.00949635	0.0213753	0.88	0.00203451	21.0185
930	psoriasis	Rhodanobacter abundance	rs1485305	T	A	-0.0678189	0.4414	1.93919e-06	0.0142487	-0.0122291	0.454339	0.00409041	0.0028	0.00219207	22.6499
931	psoriasis	Rhodanobacter abundance	rs1486232	C	A	-0.130448	0.0905	3.96105e-05	0.0317411	-0.00194983	0.0576955	0.00880766	0.82	0.00163522	16.8868
932	psoriasis	Rhodanobacter abundance	rs1519528	G	A	-0.0654725	0.6213	4.90185e-06	0.0143299	0.0123189	0.474229	0.00410792	0.0027	0.00202027	20.8712
933	psoriasis	Rhodanobacter abundance	rs1521177	T	G	-0.0675686	0.5308	2.64265e-06	0.0143861	-0.00719986	0.588038	0.00419164	0.086	0.00213468	22.0556
934	psoriasis	Rhodanobacter abundance	rs16903065	A	C	-0.132781	0.1044	7.47481e-09	0.0229729	-0.00605112	0.118868	0.00630065	0.34	0.00322918	33.4007
935	psoriasis	Rhodanobacter abundance	rs16971598	C	T	0.0975228	0.0616	4.11917e-05	0.023782	-0.00371268	0.091571	0.00712332	0.6	0.00162804	16.8125
936	psoriasis	Rhodanobacter abundance	rs16977889	C	G	0.0923889	0.0795	3.17636e-06	0.0198299	0.0029994	0.167282	0.00555115	0.59	0.0021006	21.7027
937	psoriasis	Rhodanobacter abundance	rs17209768	T	C	-0.178992	0.0586	9.65895e-06	0.0404533	-0.0323405	0.0368784	0.0108179	0.0028	0.00189493	19.5738
938	psoriasis	Rhodanobacter abundance	rs17666072	C	T	-0.0615072	0.6064	2.53758e-05	0.0146048	-0.000496804	0.638176	0.00432206	0.91	0.001717	17.7328
939	psoriasis	Rhodanobacter abundance	rs17784379	A	G	0.0858747	0.1233	3.88204e-05	0.0208718	-0.00936508	0.123065	0.00645732	0.15	0.00163891	16.9249
940	psoriasis	Rhodanobacter abundance	rs17812917	A	G	0.0913004	0.1362	5.3539e-06	0.0200642	-0.001476	0.144105	0.00586751	0.8	0.00200395	20.7022
941	psoriasis	Rhodanobacter abundance	rs181316459	C	G	0.33548	0.0179	1.6474e-27	0.0308702	-0.00162181	0.0429681	0.0102158	0.87	0.0113231	118.078
942	psoriasis	Rhodanobacter abundance	rs182740431	T	G	0.131376	0.0109	3.25065e-05	0.0316176	-3.7847e-05	0.0487538	0.00954488	1	0.00167149	17.262
943	psoriasis	Rhodanobacter abundance	rs183131080	G	A	-0.166137	0.0109	1.84077e-05	0.0387864	-0.0201987	0.0372054	0.0109098	0.064	0.00177607	18.3438
944	psoriasis	Rhodanobacter abundance	rs1852138	G	A	-0.0666763	0.4145	4.87057e-06	0.0145891	0.00333775	0.391785	0.00421783	0.43	0.00202146	20.8834
945	psoriasis	Rhodanobacter abundance	rs187116478	C	G	-0.33226	0.0129	1.3872e-05	0.076454	0.0428871	0.0109501	0.0195497	0.028	0.00182818	18.883
946	psoriasis	Rhodanobacter abundance	rs188656086	T	C	0.176167	0.0109	3.04544e-05	0.0422459	-0.00313395	0.0244579	0.0133092	0.81	0.00168347	17.3858
947	psoriasis	Rhodanobacter abundance	rs2004330	G	A	0.0597394	0.4215	3.13192e-05	0.0143478	0.00415788	0.422692	0.00417661	0.32	0.00167834	17.3327
948	psoriasis	Rhodanobacter abundance	rs2012170	A	C	0.151097	0.0358	2.26063e-06	0.0319538	0.0188753	0.0428547	0.0102166	0.065	0.00216363	22.3554
949	psoriasis	Rhodanobacter abundance	rs2013140	C	T	-0.0648659	0.5974	5.66461e-06	0.0142922	-3.39989e-05	0.580851	0.00421016	0.99	0.00199354	20.5945
950	psoriasis	Rhodanobacter abundance	rs2021511	T	C	-0.0964831	0.2962	3.55975e-09	0.0163435	-0.00028984	0.273675	0.0046549	0.95	0.00336825	34.844
951	psoriasis	Rhodanobacter abundance	rs2293217	G	T	0.0659519	0.2008	4.92958e-05	0.0162485	0.00424479	0.269548	0.0046554	0.36	0.00159511	16.4719
952	psoriasis	Rhodanobacter abundance	rs2334967	G	A	-0.0878849	0.0905	4.13381e-05	0.021436	-0.0100922	0.132178	0.00617409	0.1	0.00162739	16.8057
953	psoriasis	Rhodanobacter abundance	rs2401388	T	C	0.103913	0.1312	7.40372e-09	0.0179734	-0.000144189	0.181016	0.0052904	0.98	0.00323096	33.4191
954	psoriasis	Rhodanobacter abundance	rs2664280	T	A	0.086496	0.5785	1.18908e-09	0.0142223	-0.00796918	0.558858	0.00413012	0.054	0.003574	36.9801
955	psoriasis	Rhodanobacter abundance	rs279589	A	G	-0.0667477	0.3648	1.09441e-05	0.0151781	0.00288506	0.350417	0.00436424	0.51	0.00187189	19.3354
956	psoriasis	Rhodanobacter abundance	rs2811915	A	G	-0.0658532	0.329	1.51273e-05	0.0152197	-0.00199704	0.328629	0.00436328	0.65	0.00181222	18.7179
957	psoriasis	Rhodanobacter abundance	rs2844821	C	T	0.240269	0.3062	2.65705e-61	0.0145446	-0.00297604	0.349757	0.00432178	0.49	0.0257813	272.84
958	psoriasis	Rhodanobacter abundance	rs28624578	C	T	-0.0909997	0.17	2.19477e-06	0.0192201	-0.00275536	0.170942	0.00545716	0.61	0.00216912	22.4122
959	psoriasis	Rhodanobacter abundance	rs28650369	T	C	-0.0705594	0.3211	3.26926e-06	0.0151638	7.07496e-06	0.330295	0.00436692	1	0.00209527	21.6476
960	psoriasis	Rhodanobacter abundance	rs28998802	A	G	0.163572	0.159	3.21662e-20	0.0177574	-0.00778441	0.1894	0.00524978	0.14	0.00816126	84.835
961	psoriasis	Rhodanobacter abundance	rs311911	C	T	0.0595131	0.5318	3.19198e-05	0.0143084	0.00522885	0.51919	0.00411929	0.2	0.00167484	17.2965
962	psoriasis	Rhodanobacter abundance	rs3129288	C	G	0.0813688	0.5119	1.06935e-08	0.0142269	0.00448635	0.567999	0.00411848	0.28	0.00316211	32.7048
963	psoriasis	Rhodanobacter abundance	rs3184504	C	T	-0.0836589	0.5358	5.85814e-09	0.0143725	0.00612028	0.602808	0.00420124	0.15	0.00327486	33.8747
964	psoriasis	Rhodanobacter abundance	rs33980500	T	C	0.216282	0.0855	3.31818e-17	0.0256416	-0.0196984	0.0715844	0.00791049	0.013	0.00685207	71.1322
965	psoriasis	Rhodanobacter abundance	rs344810	G	A	0.069164	0.671	6.59219e-06	0.0153478	0.00342377	0.674195	0.00442609	0.44	0.00196549	20.3041
966	psoriasis	Rhodanobacter abundance	rs34585903	T	G	0.0746768	0.162	2.77064e-05	0.0178161	-0.00136223	0.204744	0.00505285	0.79	0.00170084	17.5656
967	psoriasis	Rhodanobacter abundance	rs35040156	C	G	-0.0930403	0.1988	4.90648e-05	0.0229161	-0.00464842	0.110561	0.00658726	0.48	0.00159597	16.4807
968	psoriasis	Rhodanobacter abundance	rs35062798	A	G	0.123784	0.0408	4.22893e-05	0.030231	0.00169489	0.0555744	0.0090677	0.85	0.00162321	16.7625
969	psoriasis	Rhodanobacter abundance	rs35139498	A	C	-0.0988783	0.0994	2.03944e-05	0.023208	0.00451865	0.113136	0.00647243	0.49	0.00175719	18.1486
970	psoriasis	Rhodanobacter abundance	rs35152624	G	A	-0.101585	0.1243	6.89906e-06	0.0225907	3.59378e-05	0.117533	0.00633179	1	0.00195707	20.2169
971	psoriasis	Rhodanobacter abundance	rs35251378	A	G	-0.103079	0.2694	2.93826e-10	0.0163566	-0.00600722	0.248017	0.00475187	0.21	0.00383656	39.7073
972	psoriasis	Rhodanobacter abundance	rs3729508	C	T	0.0806094	0.5835	3.09663e-08	0.0145613	-0.00232276	0.59149	0.00417793	0.58	0.00296305	30.6399
973	psoriasis	Rhodanobacter abundance	rs3792783	G	A	0.0952975	0.1581	7.23619e-07	0.0192329	0.00531793	0.148817	0.00576644	0.36	0.00237519	24.5465
974	psoriasis	Rhodanobacter abundance	rs3818762	C	G	0.0781347	0.2883	4.8671e-07	0.0155292	0.0053824	0.28479	0.00457634	0.24	0.00244896	25.3108
975	psoriasis	Rhodanobacter abundance	rs3826583	A	G	-0.0719756	0.4563	4.29309e-07	0.0142371	0.00888092	0.508159	0.00413643	0.032	0.00247235	25.5531
976	psoriasis	Rhodanobacter abundance	rs4145109	A	G	-0.0671414	0.4801	3.03606e-06	0.0143822	0.00801042	0.439516	0.00415302	0.054	0.00210897	21.7894
977	psoriasis	Rhodanobacter abundance	rs41494046	G	C	-0.227855	0.0676	3.70621e-10	0.0363641	0.00259497	0.0523745	0.00914291	0.78	0.00379296	39.2543
978	psoriasis	Rhodanobacter abundance	rs4469424	T	C	-0.0675276	0.668	1.5648e-05	0.0156337	-0.00239639	0.739933	0.00466446	0.61	0.00180597	18.6533
979	psoriasis	Rhodanobacter abundance	rs4520988	T	C	0.063702	0.6551	1.46006e-05	0.0146961	-0.00252762	0.607845	0.00418352	0.55	0.00181873	18.7853
980	psoriasis	Rhodanobacter abundance	rs4672396	G	A	0.0801543	0.2684	3.6686e-07	0.0157617	-0.00292806	0.277853	0.00456946	0.52	0.00250159	25.8561
981	psoriasis	Rhodanobacter abundance	rs4712520	C	T	0.0831944	0.835	2.03231e-06	0.0175139	-0.00571544	0.783747	0.00499954	0.25	0.00218338	22.56
982	psoriasis	Rhodanobacter abundance	rs479777	C	T	-0.0612364	0.34	3.06464e-05	0.0146899	-0.00205781	0.384849	0.00423621	0.63	0.00168232	17.3739
983	psoriasis	Rhodanobacter abundance	rs56861245	T	C	-0.0683712	0.3022	2.03948e-05	0.0160476	0.00452381	0.281645	0.0045558	0.32	0.00175719	18.1486
984	psoriasis	Rhodanobacter abundance	rs57110015	T	A	0.132985	0.0119	2.169e-05	0.0313146	-0.0122954	0.0557424	0.00894927	0.17	0.00174586	18.0313
985	psoriasis	Rhodanobacter abundance	rs5771150	G	T	0.0609452	0.6143	4.69743e-05	0.0149736	0.00667603	0.64442	0.0042683	0.12	0.00160393	16.5631
986	psoriasis	Rhodanobacter abundance	rs5996446	C	T	-0.0677506	0.4115	8.59884e-06	0.0152259	0.00490872	0.319402	0.00443171	0.27	0.00191639	19.7959
987	psoriasis	Rhodanobacter abundance	rs60600003	G	T	0.136892	0.0974	1.46845e-09	0.022635	-0.00365017	0.100438	0.00689554	0.6	0.00353439	36.5688
988	psoriasis	Rhodanobacter abundance	rs6125655	A	G	0.0705336	0.2992	4.18524e-06	0.0153268	-0.00305228	0.289811	0.00451672	0.5	0.00204953	21.1741
989	psoriasis	Rhodanobacter abundance	rs61907765	T	C	0.093309	0.2366	1.62267e-08	0.0165205	0.00503893	0.232627	0.00487017	0.3	0.00308401	31.8945
990	psoriasis	Rhodanobacter abundance	rs62068660	T	G	-0.127209	0.0875	5.26017e-06	0.0279327	-0.0063001	0.077551	0.00767159	0.41	0.00200722	20.736
991	psoriasis	Rhodanobacter abundance	rs62099360	C	A	0.18935	0.0338	1.01779e-06	0.0387364	-0.00838352	0.0326124	0.0116217	0.47	0.00231177	23.8895
992	psoriasis	Rhodanobacter abundance	rs636987	C	A	-0.100228	0.4513	5.18203e-12	0.0145247	-0.00715553	0.616701	0.00428489	0.095	0.00459642	47.608
993	psoriasis	Rhodanobacter abundance	rs6440082	A	G	0.0649636	0.5547	5.1874e-06	0.0142556	0.00517321	0.538234	0.00408906	0.21	0.0020098	20.7628
994	psoriasis	Rhodanobacter abundance	rs6508259	A	G	0.0658514	0.2863	2.54994e-05	0.0156404	0.00291265	0.284016	0.00456179	0.52	0.00171611	17.7235
995	psoriasis	Rhodanobacter abundance	rs653169	G	A	-0.0895443	0.6779	4.52095e-10	0.0143618	0.0018164	0.556602	0.00420097	0.67	0.00375562	38.8664
996	psoriasis	Rhodanobacter abundance	rs662953	A	G	0.0731007	0.2316	8.23759e-06	0.0163943	-0.0071733	0.251141	0.00471747	0.13	0.00192432	19.878
997	psoriasis	Rhodanobacter abundance	rs66733826	C	T	-0.0746732	0.2435	2.79718e-05	0.0178244	0.00269235	0.198821	0.0051952	0.6	0.0016991	17.5475
998	psoriasis	Rhodanobacter abundance	rs6695045	G	A	-0.0659665	0.5467	3.64947e-06	0.0142464	-0.0068756	0.471018	0.00409839	0.093	0.00207487	21.4364
999	psoriasis	Rhodanobacter abundance	rs6762648	A	T	-0.0718718	0.2107	1.77513e-05	0.0167477	-0.000958017	0.240844	0.00484836	0.84	0.00178274	18.4129
1000	psoriasis	Rhodanobacter abundance	rs6782178	T	C	0.0607647	0.3986	4.0635e-05	0.0148068	0.00212373	0.345732	0.00434996	0.63	0.00163053	16.8382
1001	psoriasis	Rhodanobacter abundance	rs6787078	T	C	-0.0627395	0.3161	2.53093e-05	0.0148953	0.00219592	0.34822	0.00433374	0.61	0.00171749	17.7378
1002	psoriasis	Rhodanobacter abundance	rs6842675	G	A	0.0727034	0.5328	4.40616e-07	0.0143952	0.00087292	0.574217	0.00418433	0.83	0.00246751	25.5029
1003	psoriasis	Rhodanobacter abundance	rs6887695	C	G	-0.163695	0.341	1.40605e-24	0.0159963	-0.00507865	0.307608	0.00448708	0.26	0.0100531	104.7
1004	psoriasis	Rhodanobacter abundance	rs694836	T	C	-0.0751809	0.8588	2.64813e-05	0.0178926	-0.000780716	0.803653	0.00515895	0.88	0.00170916	17.6516
1005	psoriasis	Rhodanobacter abundance	rs696	T	C	-0.119244	0.3907	4.2924e-16	0.0146671	-0.00590382	0.400319	0.00418002	0.16	0.00636894	66.0846
1006	psoriasis	Rhodanobacter abundance	rs7114362	T	C	0.0601024	0.4911	2.74461e-05	0.0143316	0.00303224	0.436126	0.00413808	0.46	0.00170259	17.5837
1007	psoriasis	Rhodanobacter abundance	rs7145340	A	C	-0.0605567	0.6819	3.90265e-05	0.0147226	0.00113057	0.630702	0.00429113	0.79	0.00163795	16.915
1008	psoriasis	Rhodanobacter abundance	rs71561806	A	G	-0.0849945	0.2425	8.33604e-06	0.0190726	0.00316739	0.156888	0.00570582	0.58	0.00192213	19.8554
1009	psoriasis	Rhodanobacter abundance	rs71639459	A	T	0.103529	0.0934	8.33547e-07	0.0210111	0.00601353	0.119562	0.00633276	0.34	0.00234889	24.274
1010	psoriasis	Rhodanobacter abundance	rs7207914	C	G	-0.0640357	0.2694	4.4413e-05	0.0156826	-0.00138861	0.312003	0.00444403	0.75	0.00161422	16.6696
1011	psoriasis	Rhodanobacter abundance	rs72675063	G	T	0.0915683	0.1461	2.39828e-06	0.0194141	0.00148014	0.149387	0.00577626	0.8	0.00215267	22.2419
1012	psoriasis	Rhodanobacter abundance	rs72764821	G	T	0.0838968	0.1481	8.37664e-06	0.0188307	0.00332545	0.156202	0.00565124	0.56	0.00192123	19.846
1013	psoriasis	Rhodanobacter abundance	rs72859354	A	G	-0.109784	0.0726	3.45239e-06	0.0236507	-0.0025317	0.116476	0.00647147	0.7	0.00208517	21.543
1014	psoriasis	Rhodanobacter abundance	rs72947626	A	G	-0.105067	0.1282	6.79485e-07	0.0211524	-0.0048388	0.142893	0.005877	0.41	0.00238689	24.6677
1015	psoriasis	Rhodanobacter abundance	rs73091047	C	G	0.111795	0.0288	4.56752e-05	0.0274227	-0.00829668	0.0698027	0.00807701	0.3	0.0016091	16.6165
1016	psoriasis	Rhodanobacter abundance	rs73161537	C	A	0.0794118	0.2028	4.21551e-05	0.0193908	0.00275611	0.142673	0.00593961	0.64	0.00162379	16.7685
1017	psoriasis	Rhodanobacter abundance	rs73619475	A	G	-0.0699704	0.2167	1.56156e-05	0.0161975	-0.00360662	0.271653	0.00461822	0.43	0.00180636	18.6573
1018	psoriasis	Rhodanobacter abundance	rs74029546	C	T	-0.159374	0.0437	2.9061e-05	0.0381214	0.000407052	0.0343697	0.0110984	0.97	0.00169207	17.4748
1019	psoriasis	Rhodanobacter abundance	rs742725	G	A	0.062447	0.3201	2.86477e-05	0.0149253	-0.000366134	0.337417	0.0044182	0.93	0.00169472	17.5022
1020	psoriasis	Rhodanobacter abundance	rs74557797	T	G	0.0764521	0.0934	3.70186e-05	0.0185323	0.00275297	0.165435	0.00569354	0.63	0.00164764	17.0152
1021	psoriasis	Rhodanobacter abundance	rs750402	T	C	0.0878572	0.1443	1.17671e-06	0.0180794	0.00245942	0.187085	0.00532209	0.64	0.00228481	23.6104
1022	psoriasis	Rhodanobacter abundance	rs7542079	C	T	0.101647	0.5447	1.45613e-12	0.0143598	0.00117421	0.578761	0.00413079	0.78	0.00483553	50.0966
1023	psoriasis	Rhodanobacter abundance	rs7574953	A	G	0.0668837	0.7575	3.59724e-05	0.016187	0.00695658	0.738199	0.00473035	0.14	0.0016529	17.0696
1024	psoriasis	Rhodanobacter abundance	rs76517652	T	C	0.16131	0.0298	2.15343e-06	0.0340426	-0.0122697	0.0362553	0.0110679	0.27	0.00217265	22.4488
1025	psoriasis	Rhodanobacter abundance	rs76642209	G	A	-0.105619	0.1262	1.03777e-05	0.0239544	-0.00195649	0.106383	0.00666922	0.77	0.00188171	19.437
1026	psoriasis	Rhodanobacter abundance	rs76858806	T	C	-0.144904	0.0477	2.21687e-05	0.0341606	-0.00123954	0.0457938	0.00985772	0.9	0.00174185	17.9898
1027	psoriasis	Rhodanobacter abundance	rs76967494	G	A	0.16033	0.0239	2.1168e-05	0.0377052	0.017065	0.0282182	0.0123855	0.17	0.00175034	18.0777
1028	psoriasis	Rhodanobacter abundance	rs7725926	C	T	-0.0639289	0.2555	2.28839e-05	0.0150964	-0.00250192	0.346606	0.00434338	0.56	0.001736	17.9293
1029	psoriasis	Rhodanobacter abundance	rs77693762	T	C	-0.136905	0.1074	2.97975e-06	0.029302	0.0121836	0.0624789	0.00852745	0.15	0.00211243	21.8253
1030	psoriasis	Rhodanobacter abundance	rs77805236	A	G	-0.14159	0.0626	2.71094e-05	0.0337402	-0.0184003	0.0465859	0.00971539	0.058	0.00170485	17.607
1031	psoriasis	Rhodanobacter abundance	rs78351670	A	T	-0.101447	0.1113	5.73245e-06	0.0223647	0.00246398	0.118339	0.00638207	0.7	0.00199133	20.5716
1032	psoriasis	Rhodanobacter abundance	rs78456138	T	C	-0.350725	0.0129	3.34511e-10	0.0558313	-0.00435025	0.0213661	0.0142704	0.76	0.00381221	39.4542
1033	psoriasis	Rhodanobacter abundance	rs7909788	G	C	0.0710373	0.7416	3.01335e-05	0.0170253	0.00648531	0.775588	0.00498689	0.19	0.00168542	17.406
1034	psoriasis	Rhodanobacter abundance	rs79208792	C	T	-0.192422	0.0447	4.50194e-06	0.0419517	-0.018399	0.0315542	0.0117623	0.12	0.00203602	21.0342
1035	psoriasis	Rhodanobacter abundance	rs79376089	A	G	0.1164	0.0338	3.93414e-05	0.0283121	0.00436636	0.0647059	0.00839651	0.6	0.00163647	16.8996
1036	psoriasis	Rhodanobacter abundance	rs79529160	A	G	0.170438	0.0378	3.20258e-06	0.0365952	0.0195318	0.0319596	0.011768	0.097	0.00209908	21.687
1037	psoriasis	Rhodanobacter abundance	rs79689885	A	G	-0.150547	0.0388	4.06294e-05	0.0366842	0.0214609	0.0359724	0.0110641	0.052	0.00163055	16.8384
1038	psoriasis	Rhodanobacter abundance	rs799489	A	G	0.0770999	0.2326	1.76116e-05	0.0179586	-0.00649129	0.169775	0.00546778	0.24	0.0017842	18.428
1039	psoriasis	Rhodanobacter abundance	rs80060883	G	C	0.141966	0.0427	2.91353e-05	0.0339621	0.0143465	0.0441548	0.0101116	0.16	0.00169161	17.4701
1040	psoriasis	Rhodanobacter abundance	rs8129395	C	T	-0.0635724	0.3847	1.83312e-05	0.0148384	-0.00403959	0.368412	0.00428333	0.35	0.00177684	18.3518
1041	psoriasis	Rhodanobacter abundance	rs8137950	C	T	0.0660687	0.1909	1.47605e-05	0.0152505	-0.00507446	0.332912	0.00436605	0.25	0.00181673	18.7646
1042	psoriasis	Rhodanobacter abundance	rs8176632	T	C	0.0740244	0.1799	8.0958e-06	0.0165876	-0.00425193	0.241887	0.0047555	0.37	0.00192753	19.9112
1043	psoriasis	Rhodanobacter abundance	rs847	C	T	0.130786	0.7893	2.38013e-18	0.0149681	-0.00326084	0.63257	0.0042946	0.45	0.00734925	76.3317
1044	psoriasis	Rhodanobacter abundance	rs9277195	T	C	-0.0723483	0.5	3.88106e-07	0.0142567	-0.00951186	0.503643	0.00413981	0.022	0.00249111	25.7475
1045	psoriasis	Rhodanobacter abundance	rs9346778	T	C	-0.113981	0.173	6.02033e-09	0.0195972	-0.00587271	0.156957	0.00569956	0.3	0.00326973	33.8215
1046	psoriasis	Rhodanobacter abundance	rs9353994	T	C	0.0662591	0.2505	1.96241e-05	0.0155206	0.0007071	0.289483	0.00452888	0.88	0.00176427	18.2217
1047	psoriasis	Rhodanobacter abundance	rs9583489	T	C	-0.0718984	0.2922	3.77659e-05	0.0174479	0.0069541	0.21396	0.00507396	0.17	0.00164397	16.9773
1048	psoriasis	Rhodanobacter abundance	rs9603610	A	G	-0.0765029	0.2256	3.95321e-06	0.0165812	-0.0024259	0.257217	0.00464974	0.6	0.00206009	21.2833
1049	psoriasis	Rhodanobacter abundance	rs9854924	T	G	0.0608696	0.505	2.41496e-05	0.0144152	-0.00104391	0.591481	0.00419455	0.8	0.0017261	17.8269
1050	psoriasis	Rhodanobacter abundance	rs9943997	A	G	0.0646963	0.3698	3.04832e-05	0.0155153	-0.000841365	0.28287	0.00456429	0.85	0.00168331	17.3842
1051	psoriasis	Bacillus velezensis	rs1004295	G	C	0.0655749	0.5239	4.21318e-06	0.0142536	0.00893263	0.543858	0.00560845	0.11	0.0020483	21.1613
1052	psoriasis	Bacillus velezensis	rs10133979	A	G	0.168778	0.0577	4.57804e-05	0.0414058	-0.0131185	0.0292093	0.0163425	0.42	0.00160867	16.6121
1053	psoriasis	Bacillus velezensis	rs10179903	G	A	-0.07036	0.2048	3.64662e-05	0.0170413	-0.00746422	0.230601	0.00663334	0.26	0.00165039	17.0436
1054	psoriasis	Bacillus velezensis	rs10193310	A	G	0.1288	0.2535	1.69824e-15	0.0161777	0.00954677	0.253823	0.00639165	0.14	0.00610933	63.3744
1055	psoriasis	Bacillus velezensis	rs10405689	T	C	0.0689259	0.174	1.63572e-05	0.0159937	-0.00259093	0.265146	0.00634591	0.68	0.00179781	18.5688
1056	psoriasis	Bacillus velezensis	rs10486765	C	G	0.0620812	0.5408	1.287e-05	0.0142313	0.00438811	0.500673	0.00561876	0.43	0.00184199	19.026
1057	psoriasis	Bacillus velezensis	rs10794569	G	A	0.077405	0.2038	4.71151e-06	0.0169109	-0.00296169	0.217081	0.00680503	0.66	0.00202759	20.9469
1058	psoriasis	Bacillus velezensis	rs10807943	C	T	-0.160019	0.9006	1.08236e-08	0.0279886	0.014056	0.944698	0.0122144	0.25	0.00315983	32.6811
1059	psoriasis	Bacillus velezensis	rs1082428	G	C	-0.130175	0.662	8.55461e-19	0.0147048	-0.00616394	0.657263	0.00582712	0.29	0.00754234	78.3525
1060	psoriasis	Bacillus velezensis	rs11025271	G	A	-0.0692467	0.3002	8.21448e-06	0.0155278	0.00262511	0.310516	0.00626124	0.68	0.00192486	19.8836
1061	psoriasis	Bacillus velezensis	rs11164946	G	T	-0.0688258	0.7972	9.64051e-06	0.0155536	-0.00313512	0.70481	0.00626969	0.62	0.00189528	19.5775
1062	psoriasis	Bacillus velezensis	rs112085670	A	G	-0.101637	0.1382	2.9651e-06	0.0217488	0.00172814	0.137798	0.00815851	0.83	0.00211335	21.8348
1063	psoriasis	Bacillus velezensis	rs112282032	T	C	0.0757303	0.3022	4.55439e-07	0.0150134	0.00412728	0.309368	0.00602444	0.49	0.00246132	25.4388
1064	psoriasis	Bacillus velezensis	rs113756470	T	C	0.197937	0.0159	6.15843e-06	0.043783	-0.023293	0.0214407	0.0193284	0.23	0.00197806	20.4342
1065	psoriasis	Bacillus velezensis	rs11569974	A	T	0.115247	0.0408	2.65889e-05	0.0274341	0.00541766	0.0722597	0.0108352	0.62	0.00170841	17.6439
1066	psoriasis	Bacillus velezensis	rs11576909	C	T	-0.0711338	0.498	6.61013e-07	0.0143055	0.00192655	0.535457	0.00569164	0.73	0.00239201	24.7208
1067	psoriasis	Bacillus velezensis	rs115862172	A	C	0.278656	0.0149	2.3472e-06	0.0590251	0.046646	0.0139707	0.0237778	0.05	0.00215667	22.2833
1068	psoriasis	Bacillus velezensis	rs115928306	G	T	-0.151414	0.0467	3.8205e-05	0.0367681	0.0239172	0.0342105	0.0154547	0.12	0.00164185	16.9553
1069	psoriasis	Bacillus velezensis	rs11627442	G	A	0.0626556	0.4294	1.20637e-05	0.0143166	-0.00495487	0.432462	0.00570092	0.38	0.00185392	19.1494
1070	psoriasis	Bacillus velezensis	rs11639180	A	C	0.129594	0.0308	2.14729e-05	0.0304998	-0.00289445	0.0527647	0.0124911	0.82	0.00174773	18.0506
1071	psoriasis	Bacillus velezensis	rs116569608	A	G	-0.27255	0.0139	9.94947e-06	0.0616872	-0.0416259	0.0165602	0.0220071	0.059	0.00188946	19.5172
1072	psoriasis	Bacillus velezensis	rs11688524	A	C	0.0722146	0.2406	5.04882e-06	0.015827	0.00369733	0.274278	0.00628907	0.56	0.00201481	20.8146
1073	psoriasis	Bacillus velezensis	rs11699804	C	T	-0.0826122	0.2356	3.02475e-05	0.0198035	0.000792326	0.154504	0.00785669	0.92	0.00168473	17.3988
1074	psoriasis	Bacillus velezensis	rs117136834	A	G	-0.173695	0.0398	1.87897e-05	0.0405943	0.0136824	0.0295305	0.0166872	0.41	0.00177228	18.3046
1075	psoriasis	Bacillus velezensis	rs117526098	C	T	0.202301	0.0348	3.15333e-07	0.039558	0.00228068	0.0228043	0.0186501	0.9	0.00252979	26.1483
1076	psoriasis	Bacillus velezensis	rs117627006	G	A	-0.294273	0.0308	2.19331e-05	0.0693346	0.0107344	0.0133726	0.0241045	0.66	0.00174381	18.0101
1077	psoriasis	Bacillus velezensis	rs117744081	G	A	0.170872	0.0308	3.96315e-06	0.0370389	0.0204343	0.0356843	0.014944	0.17	0.00205962	21.2785
1078	psoriasis	Bacillus velezensis	rs117899474	T	C	0.19753	0.0209	4.7687e-06	0.0431786	0.00304245	0.0213356	0.0195955	0.88	0.00202538	20.924
1079	psoriasis	Bacillus velezensis	rs11914608	G	A	0.0693814	0.4364	9.9275e-07	0.0141795	0.00910386	0.484787	0.00556641	0.1	0.0023164	23.9376
1080	psoriasis	Bacillus velezensis	rs12064698	C	T	0.0877331	0.2475	7.98123e-08	0.0163451	-0.00525489	0.241847	0.00664652	0.43	0.0027861	28.805
1081	psoriasis	Bacillus velezensis	rs12117045	A	G	0.0844972	0.1948	7.07652e-06	0.0188132	0.00467133	0.15444	0.00778285	0.55	0.00195239	20.1686
1082	psoriasis	Bacillus velezensis	rs12128622	C	T	-0.0676442	0.2684	1.05572e-05	0.0153547	-0.00353931	0.333363	0.00607243	0.56	0.00187853	19.4041
1083	psoriasis	Bacillus velezensis	rs12174099	T	A	0.15835	0.0209	2.59466e-07	0.0307432	-0.00974951	0.0489487	0.013023	0.45	0.00256613	26.5249
1084	psoriasis	Bacillus velezensis	rs12188300	T	A	0.339091	0.0606	1.51217e-34	0.0276616	0.00187698	0.0508574	0.012759	0.88	0.0143632	150.243
1085	psoriasis	Bacillus velezensis	rs12189871	T	C	0.7909	0.0984	1e-200	0.0234132	0.00524907	0.0607688	0.0114949	0.65	0.099632	1140.87
1086	psoriasis	Bacillus velezensis	rs12202314	C	T	-0.0694027	0.3579	7.08223e-06	0.015453	-0.00147854	0.316758	0.00610818	0.81	0.00195225	20.1671
1087	psoriasis	Bacillus velezensis	rs12206056	A	C	-0.0705052	0.2654	7.92392e-06	0.0157828	-0.0167375	0.300606	0.00609656	0.006	0.00193149	19.9522
1088	psoriasis	Bacillus velezensis	rs12279091	G	A	0.178981	0.0308	5.97985e-10	0.0289101	0.000296544	0.06469	0.0114291	0.98	0.00370306	38.3204
1089	psoriasis	Bacillus velezensis	rs1250563	C	G	-0.0924502	0.2823	2.3222e-10	0.0145858	-0.00855389	0.436077	0.00572133	0.13	0.00388082	40.1671
1090	psoriasis	Bacillus velezensis	rs12536069	C	T	0.117278	0.0328	1.76974e-05	0.0273241	-0.00398261	0.0709057	0.0110548	0.72	0.0017833	18.4186
1091	psoriasis	Bacillus velezensis	rs1262773	T	C	0.0724154	0.338	6.8113e-07	0.0145803	0.00496109	0.362002	0.00588883	0.4	0.00238643	24.6629
1092	psoriasis	Bacillus velezensis	rs12652533	A	G	-0.133529	0.0736	1.27383e-06	0.0275669	0.010372	0.0753482	0.0105558	0.33	0.0022701	23.458
1093	psoriasis	Bacillus velezensis	rs12800155	A	G	-0.0730183	0.4026	1.30221e-06	0.0150882	-0.00500963	0.336168	0.00590055	0.4	0.002266	23.4155
1094	psoriasis	Bacillus velezensis	rs13032431	T	G	0.144378	0.0716	4.69591e-08	0.026431	0.00504761	0.0814922	0.0102896	0.62	0.00288521	29.8326
1095	psoriasis	Bacillus velezensis	rs13033284	C	T	-0.0741909	0.5984	3.89153e-07	0.0146212	-0.00835928	0.623755	0.00576539	0.15	0.00249063	25.7425
1096	psoriasis	Bacillus velezensis	rs13085160	C	A	0.069061	0.2952	1.77799e-05	0.016094	-0.00875982	0.23882	0.00654414	0.18	0.00178246	18.41
1097	psoriasis	Bacillus velezensis	rs13153019	C	T	0.10788	0.2644	6.13762e-12	0.0156883	-0.0119721	0.252072	0.00642796	0.063	0.00456457	47.2766
1098	psoriasis	Bacillus velezensis	rs13378217	G	A	0.112666	0.1243	7.89714e-07	0.0228166	-0.0100192	0.102956	0.00925855	0.28	0.00235893	24.3781
1099	psoriasis	Bacillus velezensis	rs138016810	C	G	-0.238078	0.0239	2.38556e-05	0.0563449	-0.0100837	0.0133176	0.0246227	0.68	0.00172836	17.8503
1100	psoriasis	Bacillus velezensis	rs138477844	A	G	0.158658	0.0129	3.01794e-05	0.0380283	-0.00462639	0.0322119	0.0158531	0.77	0.00168514	17.4031
1101	psoriasis	Bacillus velezensis	rs141274948	T	C	-0.0976644	0.0517	1.81217e-05	0.0227823	-0.0124758	0.112175	0.00892049	0.16	0.00177894	18.3736
1102	psoriasis	Bacillus velezensis	rs144029621	A	C	0.150071	0.0189	2.72001e-05	0.0357677	-0.00911672	0.0320491	0.0161044	0.57	0.00170423	17.6006
1103	psoriasis	Bacillus velezensis	rs144651842	A	G	0.169855	0.0199	2.95325e-11	0.0255465	0.00655412	0.0827731	0.0101777	0.52	0.00426868	44.1987
1104	psoriasis	Bacillus velezensis	rs146679077	G	T	-0.309445	0.0239	4.5391e-06	0.0674901	-0.0579109	0.00949635	0.0291772	0.047	0.00203451	21.0185
1105	psoriasis	Bacillus velezensis	rs1485305	T	A	-0.0678189	0.4414	1.93919e-06	0.0142487	-0.00101061	0.454339	0.00558297	0.86	0.00219207	22.6499
1106	psoriasis	Bacillus velezensis	rs1486232	C	A	-0.130448	0.0905	3.96105e-05	0.0317411	0.00257486	0.0576955	0.0120228	0.83	0.00163522	16.8868
1107	psoriasis	Bacillus velezensis	rs1519528	G	A	-0.0654725	0.6213	4.90185e-06	0.0143299	-0.00166745	0.474229	0.00560748	0.77	0.00202027	20.8712
1108	psoriasis	Bacillus velezensis	rs1521177	T	G	-0.0675686	0.5308	2.64265e-06	0.0143861	-0.00463098	0.588038	0.00572175	0.42	0.00213468	22.0556
1109	psoriasis	Bacillus velezensis	rs16903065	A	C	-0.132781	0.1044	7.47481e-09	0.0229729	-0.0124104	0.118868	0.0085997	0.15	0.00322918	33.4007
1110	psoriasis	Bacillus velezensis	rs16971598	C	T	0.0975228	0.0616	4.11917e-05	0.023782	0.00702508	0.091571	0.0097234	0.47	0.00162804	16.8125
1111	psoriasis	Bacillus velezensis	rs16977889	C	G	0.0923889	0.0795	3.17636e-06	0.0198299	-0.0112933	0.167282	0.00757738	0.14	0.0021006	21.7027
1112	psoriasis	Bacillus velezensis	rs17209768	T	C	-0.178992	0.0586	9.65895e-06	0.0404533	0.00211668	0.0368784	0.0147672	0.89	0.00189493	19.5738
1113	psoriasis	Bacillus velezensis	rs17666072	C	T	-0.0615072	0.6064	2.53758e-05	0.0146048	0.000988799	0.638176	0.00589966	0.87	0.001717	17.7328
1114	psoriasis	Bacillus velezensis	rs17784379	A	G	0.0858747	0.1233	3.88204e-05	0.0208718	0.00999743	0.123065	0.00881465	0.26	0.00163891	16.9249
1115	psoriasis	Bacillus velezensis	rs17812917	A	G	0.0913004	0.1362	5.3539e-06	0.0200642	0.00387401	0.144105	0.0080089	0.63	0.00200395	20.7022
1116	psoriasis	Bacillus velezensis	rs181316459	C	G	0.33548	0.0179	1.6474e-27	0.0308702	0.00718394	0.0429681	0.0139436	0.61	0.0113231	118.078
1117	psoriasis	Bacillus velezensis	rs182740431	T	G	0.131376	0.0109	3.25065e-05	0.0316176	-0.019633	0.0487538	0.0130284	0.13	0.00167149	17.262
1118	psoriasis	Bacillus velezensis	rs183131080	G	A	-0.166137	0.0109	1.84077e-05	0.0387864	-0.000252434	0.0372054	0.014892	0.99	0.00177607	18.3438
1119	psoriasis	Bacillus velezensis	rs1852138	G	A	-0.0666763	0.4145	4.87057e-06	0.0145891	0.00113133	0.391785	0.00575708	0.84	0.00202146	20.8834
1120	psoriasis	Bacillus velezensis	rs187116478	C	G	-0.33226	0.0129	1.3872e-05	0.076454	0.0395535	0.0109501	0.0266832	0.14	0.00182818	18.883
1121	psoriasis	Bacillus velezensis	rs188656086	T	C	0.176167	0.0109	3.04544e-05	0.0422459	-0.0131713	0.0244579	0.0181676	0.47	0.00168347	17.3858
1122	psoriasis	Bacillus velezensis	rs2004330	G	A	0.0597394	0.4215	3.13192e-05	0.0143478	0.00393444	0.422692	0.00570124	0.49	0.00167834	17.3327
1123	psoriasis	Bacillus velezensis	rs2012170	A	C	0.151097	0.0358	2.26063e-06	0.0319538	0.00514895	0.0428547	0.0139469	0.71	0.00216363	22.3554
1124	psoriasis	Bacillus velezensis	rs2013140	C	T	-0.0648659	0.5974	5.66461e-06	0.0142922	-0.00120808	0.580851	0.00574719	0.83	0.00199354	20.5945
1125	psoriasis	Bacillus velezensis	rs2021511	T	C	-0.0964831	0.2962	3.55975e-09	0.0163435	-0.00726353	0.273675	0.00635377	0.25	0.00336825	34.844
1126	psoriasis	Bacillus velezensis	rs2293217	G	T	0.0659519	0.2008	4.92958e-05	0.0162485	0.00341098	0.269548	0.00635438	0.59	0.00159511	16.4719
1127	psoriasis	Bacillus velezensis	rs2334967	G	A	-0.0878849	0.0905	4.13381e-05	0.021436	-0.000121858	0.132178	0.00842696	0.99	0.00162739	16.8057
1128	psoriasis	Bacillus velezensis	rs2401388	T	C	0.103913	0.1312	7.40372e-09	0.0179734	0.00731211	0.181016	0.00722173	0.31	0.00323096	33.4191
1129	psoriasis	Bacillus velezensis	rs2664280	T	A	0.086496	0.5785	1.18908e-09	0.0142223	-0.0021571	0.558858	0.00563809	0.7	0.003574	36.9801
1130	psoriasis	Bacillus velezensis	rs279589	A	G	-0.0667477	0.3648	1.09441e-05	0.0151781	0.00960075	0.350417	0.00595725	0.11	0.00187189	19.3354
1131	psoriasis	Bacillus velezensis	rs2811915	A	G	-0.0658532	0.329	1.51273e-05	0.0152197	0.00257843	0.328629	0.00595586	0.67	0.00181222	18.7179
1132	psoriasis	Bacillus velezensis	rs2844821	C	T	0.240269	0.3062	2.65705e-61	0.0145446	0.00117411	0.349757	0.00589956	0.84	0.0257813	272.84
1133	psoriasis	Bacillus velezensis	rs28624578	C	T	-0.0909997	0.17	2.19477e-06	0.0192201	-0.00788515	0.170942	0.00744908	0.29	0.00216912	22.4122
1134	psoriasis	Bacillus velezensis	rs28650369	T	C	-0.0705594	0.3211	3.26926e-06	0.0151638	0.00207313	0.330295	0.0059608	0.73	0.00209527	21.6476
1135	psoriasis	Bacillus velezensis	rs28998802	A	G	0.163572	0.159	3.21662e-20	0.0177574	0.0121724	0.1894	0.00716568	0.089	0.00816126	84.835
1136	psoriasis	Bacillus velezensis	rs311911	C	T	0.0595131	0.5318	3.19198e-05	0.0143084	-0.0115376	0.51919	0.00562287	0.04	0.00167484	17.2965
1137	psoriasis	Bacillus velezensis	rs3129288	C	G	0.0813688	0.5119	1.06935e-08	0.0142269	0.00219713	0.567999	0.00562203	0.7	0.00316211	32.7048
1138	psoriasis	Bacillus velezensis	rs3184504	C	T	-0.0836589	0.5358	5.85814e-09	0.0143725	-0.00252192	0.602808	0.00573496	0.66	0.00327486	33.8747
1139	psoriasis	Bacillus velezensis	rs33980500	T	C	0.216282	0.0855	3.31818e-17	0.0256416	0.014605	0.0715844	0.0107984	0.18	0.00685207	71.1322
1140	psoriasis	Bacillus velezensis	rs344810	G	A	0.069164	0.671	6.59219e-06	0.0153478	-0.00480969	0.674195	0.00604145	0.43	0.00196549	20.3041
1141	psoriasis	Bacillus velezensis	rs34585903	T	G	0.0746768	0.162	2.77064e-05	0.0178161	-0.00665806	0.204744	0.00689718	0.33	0.00170084	17.5656
1142	psoriasis	Bacillus velezensis	rs35040156	C	G	-0.0930403	0.1988	4.90648e-05	0.0229161	-0.00315671	0.110561	0.00899237	0.73	0.00159597	16.4807
1143	psoriasis	Bacillus velezensis	rs35062798	A	G	0.123784	0.0408	4.22893e-05	0.030231	0.0243064	0.0555744	0.0123778	0.05	0.00162321	16.7625
1144	psoriasis	Bacillus velezensis	rs35139498	A	C	-0.0988783	0.0994	2.03944e-05	0.023208	0.00826638	0.113136	0.00883423	0.35	0.00175719	18.1486
1145	psoriasis	Bacillus velezensis	rs35152624	G	A	-0.101585	0.1243	6.89906e-06	0.0225907	-0.015473	0.117533	0.0086422	0.073	0.00195707	20.2169
1146	psoriasis	Bacillus velezensis	rs35251378	A	G	-0.103079	0.2694	2.93826e-10	0.0163566	0.00520556	0.248017	0.00648613	0.42	0.00383656	39.7073
1147	psoriasis	Bacillus velezensis	rs3729508	C	T	0.0806094	0.5835	3.09663e-08	0.0145613	0.0167899	0.59149	0.00570266	0.0032	0.00296305	30.6399
1148	psoriasis	Bacillus velezensis	rs3792783	G	A	0.0952975	0.1581	7.23619e-07	0.0192329	0.00106724	0.148817	0.00787057	0.89	0.00237519	24.5465
1149	psoriasis	Bacillus velezensis	rs3818762	C	G	0.0781347	0.2883	4.8671e-07	0.0155292	0.00602052	0.28479	0.00624689	0.34	0.00244896	25.3108
1150	psoriasis	Bacillus velezensis	rs3826583	A	G	-0.0719756	0.4563	4.29309e-07	0.0142371	0.00592191	0.508159	0.00564619	0.29	0.00247235	25.5531
1151	psoriasis	Bacillus velezensis	rs4145109	A	G	-0.0671414	0.4801	3.03606e-06	0.0143822	-0.00510005	0.439516	0.00566872	0.37	0.00210897	21.7894
1152	psoriasis	Bacillus velezensis	rs41494046	G	C	-0.227855	0.0676	3.70621e-10	0.0363641	-0.0240325	0.0523745	0.0124804	0.054	0.00379296	39.2543
1153	psoriasis	Bacillus velezensis	rs4469424	T	C	-0.0675276	0.668	1.5648e-05	0.0156337	-0.00516874	0.739933	0.00636648	0.42	0.00180597	18.6533
1154	psoriasis	Bacillus velezensis	rs4520988	T	C	0.063702	0.6551	1.46006e-05	0.0146961	-0.000463017	0.607845	0.00571068	0.94	0.00181873	18.7853
1155	psoriasis	Bacillus velezensis	rs4672396	G	A	0.0801543	0.2684	3.6686e-07	0.0157617	0.00848386	0.277853	0.00623751	0.17	0.00250159	25.8561
1156	psoriasis	Bacillus velezensis	rs4712520	C	T	0.0831944	0.835	2.03231e-06	0.0175139	0.0108579	0.783747	0.00682475	0.11	0.00218338	22.56
1157	psoriasis	Bacillus velezensis	rs479777	C	T	-0.0612364	0.34	3.06464e-05	0.0146899	0.00157463	0.384849	0.00578216	0.79	0.00168232	17.3739
1158	psoriasis	Bacillus velezensis	rs56861245	T	C	-0.0683712	0.3022	2.03948e-05	0.0160476	0.00384683	0.281645	0.00621919	0.54	0.00175719	18.1486
1159	psoriasis	Bacillus velezensis	rs57110015	T	A	0.132985	0.0119	2.169e-05	0.0313146	-0.013208	0.0557424	0.0122159	0.28	0.00174586	18.0313
1160	psoriasis	Bacillus velezensis	rs5771150	G	T	0.0609452	0.6143	4.69743e-05	0.0149736	0.00653045	0.64442	0.00582626	0.26	0.00160393	16.5631
1161	psoriasis	Bacillus velezensis	rs5996446	C	T	-0.0677506	0.4115	8.59884e-06	0.0152259	0.00312994	0.319402	0.00604932	0.6	0.00191639	19.7959
1162	psoriasis	Bacillus velezensis	rs60600003	G	T	0.136892	0.0974	1.46845e-09	0.022635	0.00386158	0.100438	0.00941173	0.68	0.00353439	36.5688
1163	psoriasis	Bacillus velezensis	rs6125655	A	G	0.0705336	0.2992	4.18524e-06	0.0153268	0.00526558	0.289811	0.00616534	0.39	0.00204953	21.1741
1164	psoriasis	Bacillus velezensis	rs61907765	T	C	0.093309	0.2366	1.62267e-08	0.0165205	0.0164246	0.232627	0.00664749	0.013	0.00308401	31.8945
1165	psoriasis	Bacillus velezensis	rs62068660	T	G	-0.127209	0.0875	5.26017e-06	0.0279327	-0.0134906	0.077551	0.0104713	0.2	0.00200722	20.736
1166	psoriasis	Bacillus velezensis	rs62099360	C	A	0.18935	0.0338	1.01779e-06	0.0387364	0.000219736	0.0326124	0.0158635	0.99	0.00231177	23.8895
1167	psoriasis	Bacillus velezensis	rs636987	C	A	-0.100228	0.4513	5.18203e-12	0.0145247	-0.00102191	0.616701	0.00584888	0.86	0.00459642	47.608
1168	psoriasis	Bacillus velezensis	rs6440082	A	G	0.0649636	0.5547	5.1874e-06	0.0142556	0.00432416	0.538234	0.00558162	0.44	0.0020098	20.7628
1169	psoriasis	Bacillus velezensis	rs6508259	A	G	0.0658514	0.2863	2.54994e-05	0.0156404	-0.00158557	0.284016	0.0062268	0.8	0.00171611	17.7235
1170	psoriasis	Bacillus velezensis	rs653169	G	A	-0.0895443	0.6779	4.52095e-10	0.0143618	0.00115757	0.556602	0.00573407	0.84	0.00375562	38.8664
1171	psoriasis	Bacillus velezensis	rs662953	A	G	0.0731007	0.2316	8.23759e-06	0.0163943	-0.000719422	0.251141	0.00643953	0.91	0.00192432	19.878
1172	psoriasis	Bacillus velezensis	rs66733826	C	T	-0.0746732	0.2435	2.79718e-05	0.0178244	-0.0126154	0.198821	0.00709167	0.075	0.0016991	17.5475
1173	psoriasis	Bacillus velezensis	rs6695045	G	A	-0.0659665	0.5467	3.64947e-06	0.0142464	0.00643966	0.471018	0.00559447	0.25	0.00207487	21.4364
1174	psoriasis	Bacillus velezensis	rs6762648	A	T	-0.0718718	0.2107	1.77513e-05	0.0167477	-0.00155858	0.240844	0.00661808	0.81	0.00178274	18.4129
1175	psoriasis	Bacillus velezensis	rs6782178	T	C	0.0607647	0.3986	4.0635e-05	0.0148068	0.00850784	0.345732	0.00593776	0.15	0.00163053	16.8382
1176	psoriasis	Bacillus velezensis	rs6787078	T	C	-0.0627395	0.3161	2.53093e-05	0.0148953	-0.0033131	0.34822	0.00591561	0.58	0.00171749	17.7378
1177	psoriasis	Bacillus velezensis	rs6842675	G	A	0.0727034	0.5328	4.40616e-07	0.0143952	0.00305175	0.574217	0.00571157	0.59	0.00246751	25.5029
1178	psoriasis	Bacillus velezensis	rs6887695	C	G	-0.163695	0.341	1.40605e-24	0.0159963	0.00490322	0.307608	0.00612438	0.42	0.0100531	104.7
1179	psoriasis	Bacillus velezensis	rs694836	T	C	-0.0751809	0.8588	2.64813e-05	0.0178926	0.0104578	0.803653	0.00704141	0.14	0.00170916	17.6516
1180	psoriasis	Bacillus velezensis	rs696	T	C	-0.119244	0.3907	4.2924e-16	0.0146671	-0.00502426	0.400319	0.00570544	0.38	0.00636894	66.0846
1181	psoriasis	Bacillus velezensis	rs7114362	T	C	0.0601024	0.4911	2.74461e-05	0.0143316	0.0148916	0.436126	0.00564823	0.0084	0.00170259	17.5837
1182	psoriasis	Bacillus velezensis	rs7145340	A	C	-0.0605567	0.6819	3.90265e-05	0.0147226	0.000329651	0.630702	0.00585709	0.96	0.00163795	16.915
1183	psoriasis	Bacillus velezensis	rs71561806	A	G	-0.0849945	0.2425	8.33604e-06	0.0190726	0.0058354	0.156888	0.00778887	0.45	0.00192213	19.8554
1184	psoriasis	Bacillus velezensis	rs71639459	A	T	0.103529	0.0934	8.33547e-07	0.0210111	-0.00197179	0.119562	0.00864447	0.82	0.00234889	24.274
1185	psoriasis	Bacillus velezensis	rs7207914	C	G	-0.0640357	0.2694	4.4413e-05	0.0156826	0.000927194	0.312003	0.00606587	0.88	0.00161422	16.6696
1186	psoriasis	Bacillus velezensis	rs72675063	G	T	0.0915683	0.1461	2.39828e-06	0.0194141	0.00119612	0.149387	0.00788454	0.88	0.00215267	22.2419
1187	psoriasis	Bacillus velezensis	rs72764821	G	T	0.0838968	0.1481	8.37664e-06	0.0188307	0.00487469	0.156202	0.00771333	0.53	0.00192123	19.846
1188	psoriasis	Bacillus velezensis	rs72859354	A	G	-0.109784	0.0726	3.45239e-06	0.0236507	-0.00310825	0.116476	0.00883381	0.72	0.00208517	21.543
1189	psoriasis	Bacillus velezensis	rs72947626	A	G	-0.105067	0.1282	6.79485e-07	0.0211524	-0.00235324	0.142893	0.00802255	0.77	0.00238689	24.6677
1190	psoriasis	Bacillus velezensis	rs73091047	C	G	0.111795	0.0288	4.56752e-05	0.0274227	0.000986107	0.0698027	0.0110242	0.93	0.0016091	16.6165
1191	psoriasis	Bacillus velezensis	rs73161537	C	A	0.0794118	0.2028	4.21551e-05	0.0193908	0.00914903	0.142673	0.00810699	0.26	0.00162379	16.7685
1192	psoriasis	Bacillus velezensis	rs73619475	A	G	-0.0699704	0.2167	1.56156e-05	0.0161975	0.00426782	0.271653	0.00630389	0.5	0.00180636	18.6573
1193	psoriasis	Bacillus velezensis	rs74029546	C	T	-0.159374	0.0437	2.9061e-05	0.0381214	-0.000158043	0.0343697	0.0151489	0.99	0.00169207	17.4748
1194	psoriasis	Bacillus velezensis	rs742725	G	A	0.062447	0.3201	2.86477e-05	0.0149253	0.0082712	0.337417	0.00603085	0.17	0.00169472	17.5022
1195	psoriasis	Bacillus velezensis	rs74557797	T	G	0.0764521	0.0934	3.70186e-05	0.0185323	-0.0043249	0.165435	0.00777165	0.58	0.00164764	17.0152
1196	psoriasis	Bacillus velezensis	rs750402	T	C	0.0878572	0.1443	1.17671e-06	0.0180794	-0.00290833	0.187085	0.00726468	0.69	0.00228481	23.6104
1197	psoriasis	Bacillus velezensis	rs7542079	C	T	0.101647	0.5447	1.45613e-12	0.0143598	-0.00194508	0.578761	0.0056387	0.73	0.00483553	50.0966
1198	psoriasis	Bacillus velezensis	rs7574953	A	G	0.0668837	0.7575	3.59724e-05	0.016187	0.00802947	0.738199	0.00645713	0.21	0.0016529	17.0696
1199	psoriasis	Bacillus velezensis	rs76517652	T	C	0.16131	0.0298	2.15343e-06	0.0340426	0.00311459	0.0362553	0.0151064	0.84	0.00217265	22.4488
1200	psoriasis	Bacillus velezensis	rs76642209	G	A	-0.105619	0.1262	1.03777e-05	0.0239544	-0.0112353	0.106383	0.00910358	0.22	0.00188171	19.437
1201	psoriasis	Bacillus velezensis	rs76858806	T	C	-0.144904	0.0477	2.21687e-05	0.0341606	0.0170915	0.0457938	0.0134562	0.2	0.00174185	17.9898
1202	psoriasis	Bacillus velezensis	rs76967494	G	A	0.16033	0.0239	2.1168e-05	0.0377052	-0.00384845	0.0282182	0.0169057	0.82	0.00175034	18.0777
1203	psoriasis	Bacillus velezensis	rs7725926	C	T	-0.0639289	0.2555	2.28839e-05	0.0150964	-0.00635561	0.346606	0.00592824	0.28	0.001736	17.9293
1204	psoriasis	Bacillus velezensis	rs77693762	T	C	-0.136905	0.1074	2.97975e-06	0.029302	-0.0129425	0.0624789	0.0116403	0.27	0.00211243	21.8253
1205	psoriasis	Bacillus velezensis	rs77805236	A	G	-0.14159	0.0626	2.71094e-05	0.0337402	0.00867103	0.0465859	0.0132622	0.51	0.00170485	17.607
1206	psoriasis	Bacillus velezensis	rs78351670	A	T	-0.101447	0.1113	5.73245e-06	0.0223647	0.0020913	0.118339	0.00871149	0.81	0.00199133	20.5716
1207	psoriasis	Bacillus velezensis	rs78456138	T	C	-0.350725	0.0129	3.34511e-10	0.0558313	0.0117926	0.0213661	0.0194797	0.54	0.00381221	39.4542
1208	psoriasis	Bacillus velezensis	rs7909788	G	C	0.0710373	0.7416	3.01335e-05	0.0170253	-0.00452841	0.775588	0.00680768	0.51	0.00168542	17.406
1209	psoriasis	Bacillus velezensis	rs79208792	C	T	-0.192422	0.0447	4.50194e-06	0.0419517	-0.0160953	0.0315542	0.0160542	0.32	0.00203602	21.0342
1210	psoriasis	Bacillus velezensis	rs79376089	A	G	0.1164	0.0338	3.93414e-05	0.0283121	-0.0148445	0.0647059	0.0114603	0.2	0.00163647	16.8996
1211	psoriasis	Bacillus velezensis	rs79529160	A	G	0.170438	0.0378	3.20258e-06	0.0365952	0.0184861	0.0319596	0.0160622	0.25	0.00209908	21.687
1212	psoriasis	Bacillus velezensis	rs79689885	A	G	-0.150547	0.0388	4.06294e-05	0.0366842	0.0152094	0.0359724	0.0151024	0.31	0.00163055	16.8384
1213	psoriasis	Bacillus velezensis	rs799489	A	G	0.0770999	0.2326	1.76116e-05	0.0179586	-0.0121437	0.169775	0.00746313	0.1	0.0017842	18.428
1214	psoriasis	Bacillus velezensis	rs80060883	G	C	0.141966	0.0427	2.91353e-05	0.0339621	0.0115339	0.0441548	0.0138024	0.4	0.00169161	17.4701
1215	psoriasis	Bacillus velezensis	rs8129395	C	T	-0.0635724	0.3847	1.83312e-05	0.0148384	0.00215857	0.368412	0.00584655	0.71	0.00177684	18.3518
1216	psoriasis	Bacillus velezensis	rs8137950	C	T	0.0660687	0.1909	1.47605e-05	0.0152505	0.00181221	0.332912	0.0059597	0.76	0.00181673	18.7646
1217	psoriasis	Bacillus velezensis	rs8176632	T	C	0.0740244	0.1799	8.0958e-06	0.0165876	0.00405741	0.241887	0.00649124	0.53	0.00192753	19.9112
1218	psoriasis	Bacillus velezensis	rs847	C	T	0.130786	0.7893	2.38013e-18	0.0149681	0.0110196	0.63257	0.00586166	0.06	0.00734925	76.3317
1219	psoriasis	Bacillus velezensis	rs9277195	T	C	-0.0723483	0.5	3.88106e-07	0.0142567	-0.00341911	0.503643	0.00565115	0.55	0.00249111	25.7475
1220	psoriasis	Bacillus velezensis	rs9346778	T	C	-0.113981	0.173	6.02033e-09	0.0195972	0.0134729	0.156957	0.00778033	0.083	0.00326973	33.8215
1221	psoriasis	Bacillus velezensis	rs9353994	T	C	0.0662591	0.2505	1.96241e-05	0.0155206	0.00301654	0.289483	0.00618226	0.63	0.00176427	18.2217
1222	psoriasis	Bacillus velezensis	rs9583489	T	C	-0.0718984	0.2922	3.77659e-05	0.0174479	0.00838411	0.21396	0.00692606	0.23	0.00164397	16.9773
1223	psoriasis	Bacillus velezensis	rs9603610	A	G	-0.0765029	0.2256	3.95321e-06	0.0165812	-0.00851566	0.257217	0.00634699	0.18	0.00206009	21.2833
1224	psoriasis	Bacillus velezensis	rs9854924	T	G	0.0608696	0.505	2.41496e-05	0.0144152	-0.0124284	0.591481	0.00572562	0.03	0.0017261	17.8269
1225	psoriasis	Bacillus velezensis	rs9943997	A	G	0.0646963	0.3698	3.04832e-05	0.0155153	0.000228275	0.28287	0.00622994	0.97	0.00168331	17.3842
1226	psoriasis	Bacteroides thetaiotaomicron	rs1004295	G	C	0.0655749	0.5239	4.21318e-06	0.0142536	0.00760727	0.543858	0.014781	0.61	0.0020483	21.1613
1227	psoriasis	Bacteroides thetaiotaomicron	rs10133979	A	G	0.168778	0.0577	4.57804e-05	0.0414058	-0.00424595	0.0292093	0.0430729	0.92	0.00160867	16.6121
1228	psoriasis	Bacteroides thetaiotaomicron	rs10179903	G	A	-0.07036	0.2048	3.64662e-05	0.0170413	0.0219774	0.230601	0.017481	0.21	0.00165039	17.0436
1229	psoriasis	Bacteroides thetaiotaomicron	rs10193310	A	G	0.1288	0.2535	1.69824e-15	0.0161777	-0.0367422	0.253823	0.0168441	0.029	0.00610933	63.3744
1230	psoriasis	Bacteroides thetaiotaomicron	rs10405689	T	C	0.0689259	0.174	1.63572e-05	0.0159937	0.0267842	0.265146	0.0167246	0.11	0.00179781	18.5688
1231	psoriasis	Bacteroides thetaiotaomicron	rs10486765	C	G	0.0620812	0.5408	1.287e-05	0.0142313	7.91964e-05	0.500673	0.0148116	1	0.00184199	19.026
1232	psoriasis	Bacteroides thetaiotaomicron	rs10794569	G	A	0.077405	0.2038	4.71151e-06	0.0169109	0.00629964	0.217081	0.0179328	0.73	0.00202759	20.9469
1233	psoriasis	Bacteroides thetaiotaomicron	rs10807943	C	T	-0.160019	0.9006	1.08236e-08	0.0279886	-0.0236157	0.944698	0.0321983	0.46	0.00315983	32.6811
1234	psoriasis	Bacteroides thetaiotaomicron	rs1082428	G	C	-0.130175	0.662	8.55461e-19	0.0147048	0.0153665	0.657263	0.0153574	0.32	0.00754234	78.3525
1235	psoriasis	Bacteroides thetaiotaomicron	rs11025271	G	A	-0.0692467	0.3002	8.21448e-06	0.0155278	0.036956	0.310516	0.0164999	0.025	0.00192486	19.8836
1236	psoriasis	Bacteroides thetaiotaomicron	rs11164946	G	T	-0.0688258	0.7972	9.64051e-06	0.0155536	0.0135392	0.70481	0.0165222	0.41	0.00189528	19.5775
1237	psoriasis	Bacteroides thetaiotaomicron	rs112085670	A	G	-0.101637	0.1382	2.9651e-06	0.0217488	0.017999	0.137798	0.0214972	0.4	0.00211335	21.8348
1238	psoriasis	Bacteroides thetaiotaomicron	rs112282032	T	C	0.0757303	0.3022	4.55439e-07	0.0150134	-0.0052248	0.309368	0.0158788	0.74	0.00246132	25.4388
1239	psoriasis	Bacteroides thetaiotaomicron	rs113756470	T	C	0.197937	0.0159	6.15843e-06	0.043783	0.0250198	0.0214407	0.050935	0.62	0.00197806	20.4342
1240	psoriasis	Bacteroides thetaiotaomicron	rs11569974	A	T	0.115247	0.0408	2.65889e-05	0.0274341	-0.0478517	0.0722597	0.028555	0.094	0.00170841	17.6439
1241	psoriasis	Bacteroides thetaiotaomicron	rs11576909	C	T	-0.0711338	0.498	6.61013e-07	0.0143055	-0.00681229	0.535457	0.0149989	0.65	0.00239201	24.7208
1242	psoriasis	Bacteroides thetaiotaomicron	rs115862172	A	C	0.278656	0.0149	2.3472e-06	0.0590251	-0.0202352	0.0139707	0.0626578	0.75	0.00215667	22.2833
1243	psoriasis	Bacteroides thetaiotaomicron	rs115928306	G	T	-0.151414	0.0467	3.8205e-05	0.0367681	-0.0157116	0.0342105	0.0407268	0.7	0.00164185	16.9553
1244	psoriasis	Bacteroides thetaiotaomicron	rs11627442	G	A	0.0626556	0.4294	1.20637e-05	0.0143166	-0.0115268	0.432462	0.0150255	0.44	0.00185392	19.1494
1245	psoriasis	Bacteroides thetaiotaomicron	rs11639180	A	C	0.129594	0.0308	2.14729e-05	0.0304998	0.0157933	0.0527647	0.0329214	0.63	0.00174773	18.0506
1246	psoriasis	Bacteroides thetaiotaomicron	rs116569608	A	G	-0.27255	0.0139	9.94947e-06	0.0616872	0.0407485	0.0165602	0.0580058	0.48	0.00188946	19.5172
1247	psoriasis	Bacteroides thetaiotaomicron	rs11688524	A	C	0.0722146	0.2406	5.04882e-06	0.015827	0.0295742	0.274278	0.0165738	0.074	0.00201481	20.8146
1248	psoriasis	Bacteroides thetaiotaomicron	rs11699804	C	T	-0.0826122	0.2356	3.02475e-05	0.0198035	-0.0140226	0.154504	0.0207054	0.5	0.00168473	17.3988
1249	psoriasis	Bacteroides thetaiotaomicron	rs117136834	A	G	-0.173695	0.0398	1.87897e-05	0.0405943	0.102803	0.0295305	0.0439711	0.019	0.00177228	18.3046
1250	psoriasis	Bacteroides thetaiotaomicron	rs117526098	C	T	0.202301	0.0348	3.15333e-07	0.039558	-0.00634084	0.0228043	0.0491461	0.9	0.00252979	26.1483
1251	psoriasis	Bacteroides thetaiotaomicron	rs117627006	G	A	-0.294273	0.0308	2.19331e-05	0.0693346	0.0451394	0.0133726	0.0635209	0.48	0.00174381	18.0101
1252	psoriasis	Bacteroides thetaiotaomicron	rs117744081	G	A	0.170872	0.0308	3.96315e-06	0.0370389	0.0126741	0.0356843	0.0393938	0.75	0.00205962	21.2785
1253	psoriasis	Bacteroides thetaiotaomicron	rs117899474	T	C	0.19753	0.0209	4.7687e-06	0.0431786	0.000462149	0.0213356	0.0516389	0.99	0.00202538	20.924
1254	psoriasis	Bacteroides thetaiotaomicron	rs11914608	G	A	0.0693814	0.4364	9.9275e-07	0.0141795	0.0206658	0.484787	0.0146683	0.16	0.0023164	23.9376
1255	psoriasis	Bacteroides thetaiotaomicron	rs12064698	C	T	0.0877331	0.2475	7.98123e-08	0.0163451	-0.0300323	0.241847	0.0175152	0.086	0.0027861	28.805
1256	psoriasis	Bacteroides thetaiotaomicron	rs12117045	A	G	0.0844972	0.1948	7.07652e-06	0.0188132	0.00714155	0.15444	0.0205097	0.73	0.00195239	20.1686
1257	psoriasis	Bacteroides thetaiotaomicron	rs12128622	C	T	-0.0676442	0.2684	1.05572e-05	0.0153547	0.0044437	0.333363	0.0160023	0.78	0.00187853	19.4041
1258	psoriasis	Bacteroides thetaiotaomicron	rs12174099	T	A	0.15835	0.0209	2.59466e-07	0.0307432	0.0300865	0.0489487	0.0343221	0.38	0.00256613	26.5249
1259	psoriasis	Bacteroides thetaiotaomicron	rs12188300	T	A	0.339091	0.0606	1.51217e-34	0.0276616	-0.0318946	0.0508574	0.033632	0.34	0.0143632	150.243
1260	psoriasis	Bacteroides thetaiotaomicron	rs12189871	T	C	0.7909	0.0984	1e-200	0.0234132	-0.00777268	0.0607688	0.0302949	0.8	0.099632	1140.87
1261	psoriasis	Bacteroides thetaiotaomicron	rs12202314	C	T	-0.0694027	0.3579	7.08223e-06	0.015453	0.0350334	0.316758	0.0160981	0.03	0.00195225	20.1671
1262	psoriasis	Bacteroides thetaiotaomicron	rs12206056	A	C	-0.0705052	0.2654	7.92392e-06	0.0157828	-0.0175895	0.300606	0.0160675	0.27	0.00193149	19.9522
1263	psoriasis	Bacteroides thetaiotaomicron	rs12279091	G	A	0.178981	0.0308	5.97985e-10	0.0289101	-0.0543808	0.06469	0.0301185	0.071	0.00370306	38.3204
1264	psoriasis	Bacteroides thetaiotaomicron	rs1250563	C	G	-0.0924502	0.2823	2.3222e-10	0.0145858	-0.0230598	0.436077	0.015077	0.13	0.00388082	40.1671
1265	psoriasis	Bacteroides thetaiotaomicron	rs12536069	C	T	0.117278	0.0328	1.76974e-05	0.0273241	-0.00153731	0.0709057	0.0291416	0.96	0.0017833	18.4186
1266	psoriasis	Bacteroides thetaiotaomicron	rs1262773	T	C	0.0724154	0.338	6.8113e-07	0.0145803	-0.00329366	0.362002	0.0155172	0.83	0.00238643	24.6629
1267	psoriasis	Bacteroides thetaiotaomicron	rs12652533	A	G	-0.133529	0.0736	1.27383e-06	0.0275669	4.23894e-05	0.0753482	0.0278243	1	0.0022701	23.458
1268	psoriasis	Bacteroides thetaiotaomicron	rs12800155	A	G	-0.0730183	0.4026	1.30221e-06	0.0150882	-0.0276999	0.336168	0.0155494	0.075	0.002266	23.4155
1269	psoriasis	Bacteroides thetaiotaomicron	rs13032431	T	G	0.144378	0.0716	4.69591e-08	0.026431	0.000793043	0.0814922	0.0271166	0.98	0.00288521	29.8326
1270	psoriasis	Bacteroides thetaiotaomicron	rs13033284	C	T	-0.0741909	0.5984	3.89153e-07	0.0146212	0.0150893	0.623755	0.0151937	0.32	0.00249063	25.7425
1271	psoriasis	Bacteroides thetaiotaomicron	rs13085160	C	A	0.069061	0.2952	1.77799e-05	0.016094	-0.000101111	0.23882	0.0172447	1	0.00178246	18.41
1272	psoriasis	Bacteroides thetaiotaomicron	rs13153019	C	T	0.10788	0.2644	6.13762e-12	0.0156883	0.016893	0.252072	0.0169437	0.32	0.00456457	47.2766
1273	psoriasis	Bacteroides thetaiotaomicron	rs13378217	G	A	0.112666	0.1243	7.89714e-07	0.0228166	0.0232155	0.102956	0.0243965	0.34	0.00235893	24.3781
1274	psoriasis	Bacteroides thetaiotaomicron	rs138016810	C	G	-0.238078	0.0239	2.38556e-05	0.0563449	-0.0344428	0.0133176	0.0648998	0.6	0.00172836	17.8503
1275	psoriasis	Bacteroides thetaiotaomicron	rs138477844	A	G	0.158658	0.0129	3.01794e-05	0.0380283	0.0330644	0.0322119	0.0417768	0.43	0.00168514	17.4031
1276	psoriasis	Bacteroides thetaiotaomicron	rs141274948	T	C	-0.0976644	0.0517	1.81217e-05	0.0227823	-0.0195711	0.112175	0.0235075	0.41	0.00177894	18.3736
1277	psoriasis	Bacteroides thetaiotaomicron	rs144029621	A	C	0.150071	0.0189	2.72001e-05	0.0357677	0.0415253	0.0320491	0.0424402	0.33	0.00170423	17.6006
1278	psoriasis	Bacteroides thetaiotaomicron	rs144651842	A	G	0.169855	0.0199	2.95325e-11	0.0255465	-0.030917	0.0827731	0.0268257	0.25	0.00426868	44.1987
1279	psoriasis	Bacteroides thetaiotaomicron	rs146679077	G	T	-0.309445	0.0239	4.5391e-06	0.0674901	0.11804	0.00949635	0.0768802	0.12	0.00203451	21.0185
1280	psoriasis	Bacteroides thetaiotaomicron	rs1485305	T	A	-0.0678189	0.4414	1.93919e-06	0.0142487	0.0196046	0.454339	0.014712	0.18	0.00219207	22.6499
1281	psoriasis	Bacteroides thetaiotaomicron	rs1486232	C	A	-0.130448	0.0905	3.96105e-05	0.0317411	0.0241282	0.0576955	0.0316841	0.45	0.00163522	16.8868
1282	psoriasis	Bacteroides thetaiotaomicron	rs1519528	G	A	-0.0654725	0.6213	4.90185e-06	0.0143299	0.019217	0.474229	0.0147776	0.19	0.00202027	20.8712
1283	psoriasis	Bacteroides thetaiotaomicron	rs1521177	T	G	-0.0675686	0.5308	2.64265e-06	0.0143861	0.00959962	0.588038	0.0150782	0.52	0.00213468	22.0556
1284	psoriasis	Bacteroides thetaiotaomicron	rs16903065	A	C	-0.132781	0.1044	7.47481e-09	0.0229729	-0.0148127	0.118868	0.0226616	0.51	0.00322918	33.4007
1285	psoriasis	Bacteroides thetaiotaomicron	rs16971598	C	T	0.0975228	0.0616	4.11917e-05	0.023782	0.0358268	0.091571	0.025627	0.16	0.00162804	16.8125
1286	psoriasis	Bacteroides thetaiotaomicron	rs16977889	C	G	0.0923889	0.0795	3.17636e-06	0.0198299	-0.0298205	0.167282	0.0199709	0.14	0.0021006	21.7027
1287	psoriasis	Bacteroides thetaiotaomicron	rs17209768	T	C	-0.178992	0.0586	9.65895e-06	0.0404533	0.00347495	0.0368784	0.0389189	0.93	0.00189493	19.5738
1288	psoriasis	Bacteroides thetaiotaomicron	rs17666072	C	T	-0.0615072	0.6064	2.53758e-05	0.0146048	0.005288	0.638176	0.0155491	0.73	0.001717	17.7328
1289	psoriasis	Bacteroides thetaiotaomicron	rs17784379	A	G	0.0858747	0.1233	3.88204e-05	0.0208718	0.0314708	0.123065	0.023228	0.18	0.00163891	16.9249
1290	psoriasis	Bacteroides thetaiotaomicron	rs17812917	A	G	0.0913004	0.1362	5.3539e-06	0.0200642	-0.0342021	0.144105	0.0211059	0.11	0.00200395	20.7022
1291	psoriasis	Bacteroides thetaiotaomicron	rs181316459	C	G	0.33548	0.0179	1.6474e-27	0.0308702	0.0123618	0.0429681	0.0367568	0.74	0.0113231	118.078
1292	psoriasis	Bacteroides thetaiotaomicron	rs182740431	T	G	0.131376	0.0109	3.25065e-05	0.0316176	-0.0155129	0.0487538	0.0343394	0.65	0.00167149	17.262
1293	psoriasis	Bacteroides thetaiotaomicron	rs183131080	G	A	-0.166137	0.0109	1.84077e-05	0.0387864	-0.0110215	0.0372054	0.0392424	0.78	0.00177607	18.3438
1294	psoriasis	Bacteroides thetaiotaomicron	rs1852138	G	A	-0.0666763	0.4145	4.87057e-06	0.0145891	0.00146235	0.391785	0.0151713	0.92	0.00202146	20.8834
1295	psoriasis	Bacteroides thetaiotaomicron	rs187116478	C	G	-0.33226	0.0129	1.3872e-05	0.076454	-0.0362365	0.0109501	0.0703146	0.61	0.00182818	18.883
1296	psoriasis	Bacteroides thetaiotaomicron	rs188656086	T	C	0.176167	0.0109	3.04544e-05	0.0422459	-0.0789769	0.0244579	0.0478776	0.099	0.00168347	17.3858
1297	psoriasis	Bacteroides thetaiotaomicron	rs2004330	G	A	0.0597394	0.4215	3.13192e-05	0.0143478	-0.00323727	0.422692	0.0150242	0.83	0.00167834	17.3327
1298	psoriasis	Bacteroides thetaiotaomicron	rs2012170	A	C	0.151097	0.0358	2.26063e-06	0.0319538	-0.0850282	0.0428547	0.0367531	0.021	0.00216363	22.3554
1299	psoriasis	Bacteroides thetaiotaomicron	rs2013140	C	T	-0.0648659	0.5974	5.66461e-06	0.0142922	-0.0151481	0.580851	0.0151467	0.32	0.00199354	20.5945
1300	psoriasis	Bacteroides thetaiotaomicron	rs2021511	T	C	-0.0964831	0.2962	3.55975e-09	0.0163435	0.0209781	0.273675	0.0167468	0.21	0.00336825	34.844
1301	psoriasis	Bacteroides thetaiotaomicron	rs2293217	G	T	0.0659519	0.2008	4.92958e-05	0.0162485	-0.00892928	0.269548	0.0167469	0.59	0.00159511	16.4719
1302	psoriasis	Bacteroides thetaiotaomicron	rs2334967	G	A	-0.0878849	0.0905	4.13381e-05	0.021436	0.0390213	0.132178	0.0222129	0.079	0.00162739	16.8057
1303	psoriasis	Bacteroides thetaiotaomicron	rs2401388	T	C	0.103913	0.1312	7.40372e-09	0.0179734	-0.0122422	0.181016	0.0190304	0.52	0.00323096	33.4191
1304	psoriasis	Bacteroides thetaiotaomicron	rs2664280	T	A	0.086496	0.5785	1.18908e-09	0.0142223	0.0192029	0.558858	0.0148576	0.2	0.003574	36.9801
1305	psoriasis	Bacteroides thetaiotaomicron	rs279589	A	G	-0.0667477	0.3648	1.09441e-05	0.0151781	0.0197397	0.350417	0.0156982	0.21	0.00187189	19.3354
1306	psoriasis	Bacteroides thetaiotaomicron	rs2811915	A	G	-0.0658532	0.329	1.51273e-05	0.0152197	0.00545916	0.328629	0.0156933	0.73	0.00181222	18.7179
1307	psoriasis	Bacteroides thetaiotaomicron	rs2844821	C	T	0.240269	0.3062	2.65705e-61	0.0145446	0.0034825	0.349757	0.0155483	0.82	0.0257813	272.84
1308	psoriasis	Bacteroides thetaiotaomicron	rs28624578	C	T	-0.0909997	0.17	2.19477e-06	0.0192201	-0.0215566	0.170942	0.0196328	0.27	0.00216912	22.4122
1309	psoriasis	Bacteroides thetaiotaomicron	rs28650369	T	C	-0.0705594	0.3211	3.26926e-06	0.0151638	0.0109593	0.330295	0.0157113	0.49	0.00209527	21.6476
1310	psoriasis	Bacteroides thetaiotaomicron	rs28998802	A	G	0.163572	0.159	3.21662e-20	0.0177574	-0.00750123	0.1894	0.0188851	0.69	0.00816126	84.835
1311	psoriasis	Bacteroides thetaiotaomicron	rs311911	C	T	0.0595131	0.5318	3.19198e-05	0.0143084	-0.00970938	0.51919	0.0148196	0.51	0.00167484	17.2965
1312	psoriasis	Bacteroides thetaiotaomicron	rs3129288	C	G	0.0813688	0.5119	1.06935e-08	0.0142269	-0.0284234	0.567999	0.0148169	0.055	0.00316211	32.7048
1313	psoriasis	Bacteroides thetaiotaomicron	rs3184504	C	T	-0.0836589	0.5358	5.85814e-09	0.0143725	0.0111431	0.602808	0.0151125	0.46	0.00327486	33.8747
1314	psoriasis	Bacteroides thetaiotaomicron	rs33980500	T	C	0.216282	0.0855	3.31818e-17	0.0256416	0.00602146	0.0715844	0.0284592	0.83	0.00685207	71.1322
1315	psoriasis	Bacteroides thetaiotaomicron	rs344810	G	A	0.069164	0.671	6.59219e-06	0.0153478	0.0117432	0.674195	0.0159222	0.46	0.00196549	20.3041
1316	psoriasis	Bacteroides thetaiotaomicron	rs34585903	T	G	0.0746768	0.162	2.77064e-05	0.0178161	0.00405933	0.204744	0.0181782	0.82	0.00170084	17.5656
1317	psoriasis	Bacteroides thetaiotaomicron	rs35040156	C	G	-0.0930403	0.1988	4.90648e-05	0.0229161	0.0165476	0.110561	0.0236969	0.48	0.00159597	16.4807
1318	psoriasis	Bacteroides thetaiotaomicron	rs35062798	A	G	0.123784	0.0408	4.22893e-05	0.030231	0.0300522	0.0555744	0.0326195	0.36	0.00162321	16.7625
1319	psoriasis	Bacteroides thetaiotaomicron	rs35139498	A	C	-0.0988783	0.0994	2.03944e-05	0.023208	0.0217286	0.113136	0.0232879	0.35	0.00175719	18.1486
1320	psoriasis	Bacteroides thetaiotaomicron	rs35152624	G	A	-0.101585	0.1243	6.89906e-06	0.0225907	0.0458133	0.117533	0.0227736	0.044	0.00195707	20.2169
1321	psoriasis	Bacteroides thetaiotaomicron	rs35251378	A	G	-0.103079	0.2694	2.93826e-10	0.0163566	0.0188601	0.248017	0.0170941	0.27	0.00383656	39.7073
1322	psoriasis	Bacteroides thetaiotaomicron	rs3729508	C	T	0.0806094	0.5835	3.09663e-08	0.0145613	-0.000967861	0.59149	0.0150293	0.95	0.00296305	30.6399
1323	psoriasis	Bacteroides thetaiotaomicron	rs3792783	G	A	0.0952975	0.1581	7.23619e-07	0.0192329	0.0447482	0.148817	0.0207463	0.031	0.00237519	24.5465
1324	psoriasis	Bacteroides thetaiotaomicron	rs3818762	C	G	0.0781347	0.2883	4.8671e-07	0.0155292	-0.0202808	0.28479	0.0164621	0.22	0.00244896	25.3108
1325	psoriasis	Bacteroides thetaiotaomicron	rs3826583	A	G	-0.0719756	0.4563	4.29309e-07	0.0142371	0.00428891	0.508159	0.014882	0.77	0.00247235	25.5531
1326	psoriasis	Bacteroides thetaiotaomicron	rs4145109	A	G	-0.0671414	0.4801	3.03606e-06	0.0143822	0.00901473	0.439516	0.0149412	0.55	0.00210897	21.7894
1327	psoriasis	Bacteroides thetaiotaomicron	rs41494046	G	C	-0.227855	0.0676	3.70621e-10	0.0363641	-0.0109818	0.0523745	0.032889	0.74	0.00379296	39.2543
1328	psoriasis	Bacteroides thetaiotaomicron	rs4469424	T	C	-0.0675276	0.668	1.5648e-05	0.0156337	-0.00935505	0.739933	0.0167767	0.58	0.00180597	18.6533
1329	psoriasis	Bacteroides thetaiotaomicron	rs4520988	T	C	0.063702	0.6551	1.46006e-05	0.0146961	-0.000161333	0.607845	0.0150495	0.99	0.00181873	18.7853
1330	psoriasis	Bacteroides thetaiotaomicron	rs4672396	G	A	0.0801543	0.2684	3.6686e-07	0.0157617	0.00306857	0.277853	0.0164379	0.85	0.00250159	25.8561
1331	psoriasis	Bacteroides thetaiotaomicron	rs4712520	C	T	0.0831944	0.835	2.03231e-06	0.0175139	-0.00604709	0.783747	0.0179866	0.74	0.00218338	22.56
1332	psoriasis	Bacteroides thetaiotaomicron	rs479777	C	T	-0.0612364	0.34	3.06464e-05	0.0146899	-0.024445	0.384849	0.0152374	0.11	0.00168232	17.3739
1333	psoriasis	Bacteroides thetaiotaomicron	rs56861245	T	C	-0.0683712	0.3022	2.03948e-05	0.0160476	-0.0138681	0.281645	0.016389	0.4	0.00175719	18.1486
1334	psoriasis	Bacteroides thetaiotaomicron	rs57110015	T	A	0.132985	0.0119	2.169e-05	0.0313146	0.0233181	0.0557424	0.0321893	0.47	0.00174586	18.0313
1335	psoriasis	Bacteroides thetaiotaomicron	rs5771150	G	T	0.0609452	0.6143	4.69743e-05	0.0149736	0.0155649	0.64442	0.0153537	0.31	0.00160393	16.5631
1336	psoriasis	Bacteroides thetaiotaomicron	rs5996446	C	T	-0.0677506	0.4115	8.59884e-06	0.0152259	-0.00722675	0.319402	0.0159415	0.65	0.00191639	19.7959
1337	psoriasis	Bacteroides thetaiotaomicron	rs60600003	G	T	0.136892	0.0974	1.46845e-09	0.022635	0.037801	0.100438	0.0248103	0.13	0.00353439	36.5688
1338	psoriasis	Bacteroides thetaiotaomicron	rs6125655	A	G	0.0705336	0.2992	4.18524e-06	0.0153268	0.0168733	0.289811	0.016248	0.3	0.00204953	21.1741
1339	psoriasis	Bacteroides thetaiotaomicron	rs61907765	T	C	0.093309	0.2366	1.62267e-08	0.0165205	-0.0243269	0.232627	0.0175177	0.16	0.00308401	31.8945
1340	psoriasis	Bacteroides thetaiotaomicron	rs62068660	T	G	-0.127209	0.0875	5.26017e-06	0.0279327	0.0396676	0.077551	0.0275971	0.15	0.00200722	20.736
1341	psoriasis	Bacteroides thetaiotaomicron	rs62099360	C	A	0.18935	0.0338	1.01779e-06	0.0387364	0.0326061	0.0326124	0.0418125	0.44	0.00231177	23.8895
1342	psoriasis	Bacteroides thetaiotaomicron	rs636987	C	A	-0.100228	0.4513	5.18203e-12	0.0145247	0.0104533	0.616701	0.0154141	0.5	0.00459642	47.608
1343	psoriasis	Bacteroides thetaiotaomicron	rs6440082	A	G	0.0649636	0.5547	5.1874e-06	0.0142556	-0.00686071	0.538234	0.0147084	0.64	0.0020098	20.7628
1344	psoriasis	Bacteroides thetaiotaomicron	rs6508259	A	G	0.0658514	0.2863	2.54994e-05	0.0156404	-0.0019095	0.284016	0.0164124	0.91	0.00171611	17.7235
1345	psoriasis	Bacteroides thetaiotaomicron	rs653169	G	A	-0.0895443	0.6779	4.52095e-10	0.0143618	-0.021002	0.556602	0.0151106	0.16	0.00375562	38.8664
1346	psoriasis	Bacteroides thetaiotaomicron	rs662953	A	G	0.0731007	0.2316	8.23759e-06	0.0163943	-0.008725	0.251141	0.0169697	0.61	0.00192432	19.878
1347	psoriasis	Bacteroides thetaiotaomicron	rs66733826	C	T	-0.0746732	0.2435	2.79718e-05	0.0178244	0.0118655	0.198821	0.0186889	0.53	0.0016991	17.5475
1348	psoriasis	Bacteroides thetaiotaomicron	rs6695045	G	A	-0.0659665	0.5467	3.64947e-06	0.0142464	0.023687	0.471018	0.0147428	0.11	0.00207487	21.4364
1349	psoriasis	Bacteroides thetaiotaomicron	rs6762648	A	T	-0.0718718	0.2107	1.77513e-05	0.0167477	0.0321837	0.240844	0.0174396	0.065	0.00178274	18.4129
1350	psoriasis	Bacteroides thetaiotaomicron	rs6782178	T	C	0.0607647	0.3986	4.0635e-05	0.0148068	0.0110575	0.345732	0.0156468	0.48	0.00163053	16.8382
1351	psoriasis	Bacteroides thetaiotaomicron	rs6787078	T	C	-0.0627395	0.3161	2.53093e-05	0.0148953	0.000827596	0.34822	0.0155885	0.96	0.00171749	17.7378
1352	psoriasis	Bacteroides thetaiotaomicron	rs6842675	G	A	0.0727034	0.5328	4.40616e-07	0.0143952	-0.00243911	0.574217	0.0150544	0.87	0.00246751	25.5029
1353	psoriasis	Bacteroides thetaiotaomicron	rs6887695	C	G	-0.163695	0.341	1.40605e-24	0.0159963	-0.00470414	0.307608	0.0161434	0.77	0.0100531	104.7
1354	psoriasis	Bacteroides thetaiotaomicron	rs694836	T	C	-0.0751809	0.8588	2.64813e-05	0.0178926	0.0100466	0.803653	0.0185553	0.59	0.00170916	17.6516
1355	psoriasis	Bacteroides thetaiotaomicron	rs696	T	C	-0.119244	0.3907	4.2924e-16	0.0146671	0.0206819	0.400319	0.0150374	0.17	0.00636894	66.0846
1356	psoriasis	Bacteroides thetaiotaomicron	rs7114362	T	C	0.0601024	0.4911	2.74461e-05	0.0143316	0.0157838	0.436126	0.0148844	0.29	0.00170259	17.5837
1357	psoriasis	Bacteroides thetaiotaomicron	rs7145340	A	C	-0.0605567	0.6819	3.90265e-05	0.0147226	0.0251671	0.630702	0.0154371	0.1	0.00163795	16.915
1358	psoriasis	Bacteroides thetaiotaomicron	rs71561806	A	G	-0.0849945	0.2425	8.33604e-06	0.0190726	0.0169686	0.156888	0.0205276	0.41	0.00192213	19.8554
1359	psoriasis	Bacteroides thetaiotaomicron	rs71639459	A	T	0.103529	0.0934	8.33547e-07	0.0210111	0.0155214	0.119562	0.0227803	0.5	0.00234889	24.274
1360	psoriasis	Bacteroides thetaiotaomicron	rs7207914	C	G	-0.0640357	0.2694	4.4413e-05	0.0156826	0.0010311	0.312003	0.0159865	0.95	0.00161422	16.6696
1361	psoriasis	Bacteroides thetaiotaomicron	rs72675063	G	T	0.0915683	0.1461	2.39828e-06	0.0194141	-1.57239e-05	0.149387	0.0207819	1	0.00215267	22.2419
1362	psoriasis	Bacteroides thetaiotaomicron	rs72764821	G	T	0.0838968	0.1481	8.37664e-06	0.0188307	0.00193588	0.156202	0.0203318	0.92	0.00192123	19.846
1363	psoriasis	Bacteroides thetaiotaomicron	rs72859354	A	G	-0.109784	0.0726	3.45239e-06	0.0236507	0.0470632	0.116476	0.0232793	0.043	0.00208517	21.543
1364	psoriasis	Bacteroides thetaiotaomicron	rs72947626	A	G	-0.105067	0.1282	6.79485e-07	0.0211524	0.00443999	0.142893	0.0211434	0.83	0.00238689	24.6677
1365	psoriasis	Bacteroides thetaiotaomicron	rs73091047	C	G	0.111795	0.0288	4.56752e-05	0.0274227	-0.0251927	0.0698027	0.0290591	0.39	0.0016091	16.6165
1366	psoriasis	Bacteroides thetaiotaomicron	rs73161537	C	A	0.0794118	0.2028	4.21551e-05	0.0193908	-0.0234551	0.142673	0.0213708	0.27	0.00162379	16.7685
1367	psoriasis	Bacteroides thetaiotaomicron	rs73619475	A	G	-0.0699704	0.2167	1.56156e-05	0.0161975	-0.00331344	0.271653	0.0166132	0.84	0.00180636	18.6573
1368	psoriasis	Bacteroides thetaiotaomicron	rs74029546	C	T	-0.159374	0.0437	2.9061e-05	0.0381214	-0.0141289	0.0343697	0.0399284	0.72	0.00169207	17.4748
1369	psoriasis	Bacteroides thetaiotaomicron	rs742725	G	A	0.062447	0.3201	2.86477e-05	0.0149253	-0.00299378	0.337417	0.0158936	0.85	0.00169472	17.5022
1370	psoriasis	Bacteroides thetaiotaomicron	rs74557797	T	G	0.0764521	0.0934	3.70186e-05	0.0185323	0.00628207	0.165435	0.0204779	0.76	0.00164764	17.0152
1371	psoriasis	Bacteroides thetaiotaomicron	rs750402	T	C	0.0878572	0.1443	1.17671e-06	0.0180794	0.0148662	0.187085	0.0191452	0.44	0.00228481	23.6104
1372	psoriasis	Bacteroides thetaiotaomicron	rs7542079	C	T	0.101647	0.5447	1.45613e-12	0.0143598	-0.0066489	0.578761	0.0148593	0.65	0.00483553	50.0966
1373	psoriasis	Bacteroides thetaiotaomicron	rs7574953	A	G	0.0668837	0.7575	3.59724e-05	0.016187	-0.0147598	0.738199	0.0170167	0.39	0.0016529	17.0696
1374	psoriasis	Bacteroides thetaiotaomicron	rs76517652	T	C	0.16131	0.0298	2.15343e-06	0.0340426	0.00011734	0.0362553	0.0398195	1	0.00217265	22.4488
1375	psoriasis	Bacteroides thetaiotaomicron	rs76642209	G	A	-0.105619	0.1262	1.03777e-05	0.0239544	-0.0451276	0.106383	0.0239892	0.06	0.00188171	19.437
1376	psoriasis	Bacteroides thetaiotaomicron	rs76858806	T	C	-0.144904	0.0477	2.21687e-05	0.0341606	0.0465063	0.0457938	0.0354603	0.19	0.00174185	17.9898
1377	psoriasis	Bacteroides thetaiotaomicron	rs76967494	G	A	0.16033	0.0239	2.1168e-05	0.0377052	-0.0125626	0.0282182	0.0445518	0.78	0.00175034	18.0777
1378	psoriasis	Bacteroides thetaiotaomicron	rs7725926	C	T	-0.0639289	0.2555	2.28839e-05	0.0150964	-0.0171751	0.346606	0.0156264	0.27	0.001736	17.9293
1379	psoriasis	Bacteroides thetaiotaomicron	rs77693762	T	C	-0.136905	0.1074	2.97975e-06	0.029302	0.00853943	0.0624789	0.0306761	0.78	0.00211243	21.8253
1380	psoriasis	Bacteroides thetaiotaomicron	rs77805236	A	G	-0.14159	0.0626	2.71094e-05	0.0337402	0.0752844	0.0465859	0.0349526	0.031	0.00170485	17.607
1381	psoriasis	Bacteroides thetaiotaomicron	rs78351670	A	T	-0.101447	0.1113	5.73245e-06	0.0223647	-0.00118612	0.118339	0.0229543	0.96	0.00199133	20.5716
1382	psoriasis	Bacteroides thetaiotaomicron	rs78456138	T	C	-0.350725	0.0129	3.34511e-10	0.0558313	0.156907	0.0213661	0.0513353	0.0022	0.00381221	39.4542
1383	psoriasis	Bacteroides thetaiotaomicron	rs7909788	G	C	0.0710373	0.7416	3.01335e-05	0.0170253	-0.00639226	0.775588	0.0179398	0.72	0.00168542	17.406
1384	psoriasis	Bacteroides thetaiotaomicron	rs79208792	C	T	-0.192422	0.0447	4.50194e-06	0.0419517	0.0122813	0.0315542	0.0423178	0.77	0.00203602	21.0342
1385	psoriasis	Bacteroides thetaiotaomicron	rs79376089	A	G	0.1164	0.0338	3.93414e-05	0.0283121	-0.0199431	0.0647059	0.0301998	0.51	0.00163647	16.8996
1386	psoriasis	Bacteroides thetaiotaomicron	rs79529160	A	G	0.170438	0.0378	3.20258e-06	0.0365952	-0.0337869	0.0319596	0.0423414	0.42	0.00209908	21.687
1387	psoriasis	Bacteroides thetaiotaomicron	rs79689885	A	G	-0.150547	0.0388	4.06294e-05	0.0366842	-0.0029125	0.0359724	0.0398064	0.94	0.00163055	16.8384
1388	psoriasis	Bacteroides thetaiotaomicron	rs799489	A	G	0.0770999	0.2326	1.76116e-05	0.0179586	0.0329632	0.169775	0.0196701	0.094	0.0017842	18.428
1389	psoriasis	Bacteroides thetaiotaomicron	rs80060883	G	C	0.141966	0.0427	2.91353e-05	0.0339621	-0.0350137	0.0441548	0.0363729	0.34	0.00169161	17.4701
1390	psoriasis	Bacteroides thetaiotaomicron	rs8129395	C	T	-0.0635724	0.3847	1.83312e-05	0.0148384	0.0223584	0.368412	0.0154075	0.15	0.00177684	18.3518
1391	psoriasis	Bacteroides thetaiotaomicron	rs8137950	C	T	0.0660687	0.1909	1.47605e-05	0.0152505	-0.00375808	0.332912	0.0157054	0.81	0.00181673	18.7646
1392	psoriasis	Bacteroides thetaiotaomicron	rs8176632	T	C	0.0740244	0.1799	8.0958e-06	0.0165876	-0.00766741	0.241887	0.017104	0.65	0.00192753	19.9112
1393	psoriasis	Bacteroides thetaiotaomicron	rs847	C	T	0.130786	0.7893	2.38013e-18	0.0149681	0.0108606	0.63257	0.0154509	0.48	0.00734925	76.3317
1394	psoriasis	Bacteroides thetaiotaomicron	rs9277195	T	C	-0.0723483	0.5	3.88106e-07	0.0142567	0.0174821	0.503643	0.0148936	0.24	0.00249111	25.7475
1395	psoriasis	Bacteroides thetaiotaomicron	rs9346778	T	C	-0.113981	0.173	6.02033e-09	0.0195972	-0.00534955	0.156957	0.0205051	0.79	0.00326973	33.8215
1396	psoriasis	Bacteroides thetaiotaomicron	rs9353994	T	C	0.0662591	0.2505	1.96241e-05	0.0155206	0.013368	0.289483	0.0162934	0.41	0.00176427	18.2217
1397	psoriasis	Bacteroides thetaiotaomicron	rs9583489	T	C	-0.0718984	0.2922	3.77659e-05	0.0174479	-0.00269953	0.21396	0.0182504	0.88	0.00164397	16.9773
1398	psoriasis	Bacteroides thetaiotaomicron	rs9603610	A	G	-0.0765029	0.2256	3.95321e-06	0.0165812	0.0512702	0.257217	0.0167245	0.0022	0.00206009	21.2833
1399	psoriasis	Bacteroides thetaiotaomicron	rs9854924	T	G	0.0608696	0.505	2.41496e-05	0.0144152	-0.00975827	0.591481	0.0150878	0.52	0.0017261	17.8269
1400	psoriasis	Bacteroides thetaiotaomicron	rs9943997	A	G	0.0646963	0.3698	3.04832e-05	0.0155153	-0.00609616	0.28287	0.0164198	0.71	0.00168331	17.3842
1401	psoriasis	Blautia A sp002159835	rs1004295	G	C	0.0655749	0.5239	4.21318e-06	0.0142536	0.00812285	0.543858	0.00866236	0.35	0.0020483	21.1613
1402	psoriasis	Blautia A sp002159835	rs10133979	A	G	0.168778	0.0577	4.57804e-05	0.0414058	0.0250851	0.0292093	0.0252405	0.32	0.00160867	16.6121
1403	psoriasis	Blautia A sp002159835	rs10179903	G	A	-0.07036	0.2048	3.64662e-05	0.0170413	-0.0275698	0.230601	0.0102458	0.0071	0.00165039	17.0436
1404	psoriasis	Blautia A sp002159835	rs10193310	A	G	0.1288	0.2535	1.69824e-15	0.0161777	0.00715864	0.253823	0.00987248	0.47	0.00610933	63.3744
1405	psoriasis	Blautia A sp002159835	rs10405689	T	C	0.0689259	0.174	1.63572e-05	0.0159937	0.0151569	0.265146	0.00980142	0.12	0.00179781	18.5688
1406	psoriasis	Blautia A sp002159835	rs10486765	C	G	0.0620812	0.5408	1.287e-05	0.0142313	0.00806784	0.500673	0.00867842	0.35	0.00184199	19.026
1407	psoriasis	Blautia A sp002159835	rs10794569	G	A	0.077405	0.2038	4.71151e-06	0.0169109	0.00872061	0.217081	0.0105101	0.41	0.00202759	20.9469
1408	psoriasis	Blautia A sp002159835	rs10807943	C	T	-0.160019	0.9006	1.08236e-08	0.0279886	0.00673721	0.944698	0.0188656	0.72	0.00315983	32.6811
1409	psoriasis	Blautia A sp002159835	rs1082428	G	C	-0.130175	0.662	8.55461e-19	0.0147048	-0.00489259	0.657263	0.00899981	0.59	0.00754234	78.3525
1410	psoriasis	Blautia A sp002159835	rs11025271	G	A	-0.0692467	0.3002	8.21448e-06	0.0155278	0.00751222	0.310516	0.00967108	0.44	0.00192486	19.8836
1411	psoriasis	Blautia A sp002159835	rs11164946	G	T	-0.0688258	0.7972	9.64051e-06	0.0155536	-0.00733596	0.70481	0.0096833	0.45	0.00189528	19.5775
1412	psoriasis	Blautia A sp002159835	rs112085670	A	G	-0.101637	0.1382	2.9651e-06	0.0217488	0.0087099	0.137798	0.0126005	0.49	0.00211335	21.8348
1413	psoriasis	Blautia A sp002159835	rs112282032	T	C	0.0757303	0.3022	4.55439e-07	0.0150134	0.00505539	0.309368	0.0093045	0.59	0.00246132	25.4388
1414	psoriasis	Blautia A sp002159835	rs113756470	T	C	0.197937	0.0159	6.15843e-06	0.043783	-0.000643166	0.0214407	0.029852	0.98	0.00197806	20.4342
1415	psoriasis	Blautia A sp002159835	rs11569974	A	T	0.115247	0.0408	2.65889e-05	0.0274341	0.00125764	0.0722597	0.0167352	0.94	0.00170841	17.6439
1416	psoriasis	Blautia A sp002159835	rs11576909	C	T	-0.0711338	0.498	6.61013e-07	0.0143055	0.00216455	0.535457	0.00879053	0.81	0.00239201	24.7208
1417	psoriasis	Blautia A sp002159835	rs115862172	A	C	0.278656	0.0149	2.3472e-06	0.0590251	-0.00242982	0.0139707	0.0367228	0.95	0.00215667	22.2833
1418	psoriasis	Blautia A sp002159835	rs115928306	G	T	-0.151414	0.0467	3.8205e-05	0.0367681	-0.00116348	0.0342105	0.0238691	0.96	0.00164185	16.9553
1419	psoriasis	Blautia A sp002159835	rs11627442	G	A	0.0626556	0.4294	1.20637e-05	0.0143166	0.00711618	0.432462	0.00880488	0.42	0.00185392	19.1494
1420	psoriasis	Blautia A sp002159835	rs11639180	A	C	0.129594	0.0308	2.14729e-05	0.0304998	0.00290585	0.0527647	0.0192923	0.88	0.00174773	18.0506
1421	psoriasis	Blautia A sp002159835	rs116569608	A	G	-0.27255	0.0139	9.94947e-06	0.0616872	-0.00404073	0.0165602	0.03399	0.91	0.00188946	19.5172
1422	psoriasis	Blautia A sp002159835	rs11688524	A	C	0.0722146	0.2406	5.04882e-06	0.015827	0.013349	0.274278	0.00971403	0.17	0.00201481	20.8146
1423	psoriasis	Blautia A sp002159835	rs11699804	C	T	-0.0826122	0.2356	3.02475e-05	0.0198035	0.0109493	0.154504	0.0121348	0.37	0.00168473	17.3988
1424	psoriasis	Blautia A sp002159835	rs117136834	A	G	-0.173695	0.0398	1.87897e-05	0.0405943	-0.036984	0.0295305	0.0257725	0.15	0.00177228	18.3046
1425	psoriasis	Blautia A sp002159835	rs117526098	C	T	0.202301	0.0348	3.15333e-07	0.039558	0.0705921	0.0228043	0.0288045	0.014	0.00252979	26.1483
1426	psoriasis	Blautia A sp002159835	rs117627006	G	A	-0.294273	0.0308	2.19331e-05	0.0693346	0.0407679	0.0133726	0.0372283	0.27	0.00174381	18.0101
1427	psoriasis	Blautia A sp002159835	rs117744081	G	A	0.170872	0.0308	3.96315e-06	0.0370389	0.00226688	0.0356843	0.0230816	0.92	0.00205962	21.2785
1428	psoriasis	Blautia A sp002159835	rs117899474	T	C	0.19753	0.0209	4.7687e-06	0.0431786	-0.047409	0.0213356	0.0302671	0.12	0.00202538	20.924
1429	psoriasis	Blautia A sp002159835	rs11914608	G	A	0.0693814	0.4364	9.9275e-07	0.0141795	0.025166	0.484787	0.00859686	0.0034	0.0023164	23.9376
1430	psoriasis	Blautia A sp002159835	rs12064698	C	T	0.0877331	0.2475	7.98123e-08	0.0163451	-0.00550415	0.241847	0.0102653	0.59	0.0027861	28.805
1431	psoriasis	Blautia A sp002159835	rs12117045	A	G	0.0844972	0.1948	7.07652e-06	0.0188132	-0.00908885	0.15444	0.0120203	0.45	0.00195239	20.1686
1432	psoriasis	Blautia A sp002159835	rs12128622	C	T	-0.0676442	0.2684	1.05572e-05	0.0153547	0.00839416	0.333363	0.00937864	0.37	0.00187853	19.4041
1433	psoriasis	Blautia A sp002159835	rs12174099	T	A	0.15835	0.0209	2.59466e-07	0.0307432	0.0361124	0.0489487	0.0201136	0.073	0.00256613	26.5249
1434	psoriasis	Blautia A sp002159835	rs12188300	T	A	0.339091	0.0606	1.51217e-34	0.0276616	0.00100172	0.0508574	0.0197077	0.96	0.0143632	150.243
1435	psoriasis	Blautia A sp002159835	rs12189871	T	C	0.7909	0.0984	1e-200	0.0234132	-0.0129226	0.0607688	0.0177535	0.47	0.099632	1140.87
1436	psoriasis	Blautia A sp002159835	rs12202314	C	T	-0.0694027	0.3579	7.08223e-06	0.015453	0.00516211	0.316758	0.0094339	0.58	0.00195225	20.1671
1437	psoriasis	Blautia A sp002159835	rs12206056	A	C	-0.0705052	0.2654	7.92392e-06	0.0157828	-0.00740038	0.300606	0.00941595	0.43	0.00193149	19.9522
1438	psoriasis	Blautia A sp002159835	rs12279091	G	A	0.178981	0.0308	5.97985e-10	0.0289101	-0.0225207	0.06469	0.0176534	0.2	0.00370306	38.3204
1439	psoriasis	Blautia A sp002159835	rs1250563	C	G	-0.0924502	0.2823	2.3222e-10	0.0145858	-0.00288094	0.436077	0.00883633	0.74	0.00388082	40.1671
1440	psoriasis	Blautia A sp002159835	rs12536069	C	T	0.117278	0.0328	1.76974e-05	0.0273241	-0.0120211	0.0709057	0.0170747	0.48	0.0017833	18.4186
1441	psoriasis	Blautia A sp002159835	rs1262773	T	C	0.0724154	0.338	6.8113e-07	0.0145803	0.0124368	0.362002	0.00909502	0.17	0.00238643	24.6629
1442	psoriasis	Blautia A sp002159835	rs12652533	A	G	-0.133529	0.0736	1.27383e-06	0.0275669	0.0222068	0.0753482	0.0163045	0.17	0.0022701	23.458
1443	psoriasis	Blautia A sp002159835	rs12800155	A	G	-0.0730183	0.4026	1.30221e-06	0.0150882	-0.0100328	0.336168	0.00911395	0.27	0.002266	23.4155
1444	psoriasis	Blautia A sp002159835	rs13032431	T	G	0.144378	0.0716	4.69591e-08	0.026431	0.00923385	0.0814922	0.0158933	0.56	0.00288521	29.8326
1445	psoriasis	Blautia A sp002159835	rs13033284	C	T	-0.0741909	0.5984	3.89153e-07	0.0146212	-0.00280054	0.623755	0.00890516	0.75	0.00249063	25.7425
1446	psoriasis	Blautia A sp002159835	rs13085160	C	A	0.069061	0.2952	1.77799e-05	0.016094	-0.00354173	0.23882	0.0101069	0.73	0.00178246	18.41
1447	psoriasis	Blautia A sp002159835	rs13153019	C	T	0.10788	0.2644	6.13762e-12	0.0156883	-0.00832566	0.252072	0.00992868	0.4	0.00456457	47.2766
1448	psoriasis	Blautia A sp002159835	rs13378217	G	A	0.112666	0.1243	7.89714e-07	0.0228166	0.0348627	0.102956	0.0142994	0.015	0.00235893	24.3781
1449	psoriasis	Blautia A sp002159835	rs138016810	C	G	-0.238078	0.0239	2.38556e-05	0.0563449	0.0325093	0.0133176	0.0380297	0.39	0.00172836	17.8503
1450	psoriasis	Blautia A sp002159835	rs138477844	A	G	0.158658	0.0129	3.01794e-05	0.0380283	0.0159603	0.0322119	0.0244866	0.51	0.00168514	17.4031
1451	psoriasis	Blautia A sp002159835	rs141274948	T	C	-0.0976644	0.0517	1.81217e-05	0.0227823	-0.0112392	0.112175	0.0137773	0.41	0.00177894	18.3736
1452	psoriasis	Blautia A sp002159835	rs144029621	A	C	0.150071	0.0189	2.72001e-05	0.0357677	0.0150369	0.0320491	0.0248746	0.55	0.00170423	17.6006
1453	psoriasis	Blautia A sp002159835	rs144651842	A	G	0.169855	0.0199	2.95325e-11	0.0255465	0.00466759	0.0827731	0.0157191	0.77	0.00426868	44.1987
1454	psoriasis	Blautia A sp002159835	rs146679077	G	T	-0.309445	0.0239	4.5391e-06	0.0674901	-0.021463	0.00949635	0.045063	0.63	0.00203451	21.0185
1455	psoriasis	Blautia A sp002159835	rs1485305	T	A	-0.0678189	0.4414	1.93919e-06	0.0142487	-0.0117531	0.454339	0.0086231	0.17	0.00219207	22.6499
1456	psoriasis	Blautia A sp002159835	rs1486232	C	A	-0.130448	0.0905	3.96105e-05	0.0317411	-0.00205644	0.0576955	0.0185704	0.91	0.00163522	16.8868
1457	psoriasis	Blautia A sp002159835	rs1519528	G	A	-0.0654725	0.6213	4.90185e-06	0.0143299	-0.0147684	0.474229	0.00866127	0.088	0.00202027	20.8712
1458	psoriasis	Blautia A sp002159835	rs1521177	T	G	-0.0675686	0.5308	2.64265e-06	0.0143861	0.00893831	0.588038	0.00883704	0.31	0.00213468	22.0556
1459	psoriasis	Blautia A sp002159835	rs16903065	A	C	-0.132781	0.1044	7.47481e-09	0.0229729	-0.00597006	0.118868	0.0132826	0.65	0.00322918	33.4007
1460	psoriasis	Blautia A sp002159835	rs16971598	C	T	0.0975228	0.0616	4.11917e-05	0.023782	0.0161001	0.091571	0.0150177	0.28	0.00162804	16.8125
1461	psoriasis	Blautia A sp002159835	rs16977889	C	G	0.0923889	0.0795	3.17636e-06	0.0198299	-0.015765	0.167282	0.0117032	0.18	0.0021006	21.7027
1462	psoriasis	Blautia A sp002159835	rs17209768	T	C	-0.178992	0.0586	9.65895e-06	0.0404533	0.00204746	0.0368784	0.0228075	0.93	0.00189493	19.5738
1463	psoriasis	Blautia A sp002159835	rs17666072	C	T	-0.0615072	0.6064	2.53758e-05	0.0146048	0.00467258	0.638176	0.00911195	0.61	0.001717	17.7328
1464	psoriasis	Blautia A sp002159835	rs17784379	A	G	0.0858747	0.1233	3.88204e-05	0.0208718	-0.00606242	0.123065	0.0136139	0.66	0.00163891	16.9249
1465	psoriasis	Blautia A sp002159835	rs17812917	A	G	0.0913004	0.1362	5.3539e-06	0.0200642	-0.0157525	0.144105	0.0123701	0.2	0.00200395	20.7022
1466	psoriasis	Blautia A sp002159835	rs181316459	C	G	0.33548	0.0179	1.6474e-27	0.0308702	-0.039474	0.0429681	0.0215365	0.067	0.0113231	118.078
1467	psoriasis	Blautia A sp002159835	rs182740431	T	G	0.131376	0.0109	3.25065e-05	0.0316176	-0.0198722	0.0487538	0.0201218	0.32	0.00167149	17.262
1468	psoriasis	Blautia A sp002159835	rs183131080	G	A	-0.166137	0.0109	1.84077e-05	0.0387864	-0.0143555	0.0372054	0.0229994	0.53	0.00177607	18.3438
1469	psoriasis	Blautia A sp002159835	rs1852138	G	A	-0.0666763	0.4145	4.87057e-06	0.0145891	-0.000377733	0.391785	0.00889236	0.97	0.00202146	20.8834
1470	psoriasis	Blautia A sp002159835	rs187116478	C	G	-0.33226	0.0129	1.3872e-05	0.076454	-0.00611649	0.0109501	0.0412132	0.88	0.00182818	18.883
1471	psoriasis	Blautia A sp002159835	rs188656086	T	C	0.176167	0.0109	3.04544e-05	0.0422459	0.0215008	0.0244579	0.0280615	0.44	0.00168347	17.3858
1472	psoriasis	Blautia A sp002159835	rs2004330	G	A	0.0597394	0.4215	3.13192e-05	0.0143478	-0.0025441	0.422692	0.00880536	0.77	0.00167834	17.3327
1473	psoriasis	Blautia A sp002159835	rs2012170	A	C	0.151097	0.0358	2.26063e-06	0.0319538	0.0357004	0.0428547	0.0215403	0.097	0.00216363	22.3554
1474	psoriasis	Blautia A sp002159835	rs2013140	C	T	-0.0648659	0.5974	5.66461e-06	0.0142922	-0.00501592	0.580851	0.00887636	0.57	0.00199354	20.5945
1475	psoriasis	Blautia A sp002159835	rs2021511	T	C	-0.0964831	0.2962	3.55975e-09	0.0163435	-0.00880269	0.273675	0.00981312	0.37	0.00336825	34.844
1476	psoriasis	Blautia A sp002159835	rs2293217	G	T	0.0659519	0.2008	4.92958e-05	0.0162485	0.000640104	0.269548	0.00981447	0.95	0.00159511	16.4719
1477	psoriasis	Blautia A sp002159835	rs2334967	G	A	-0.0878849	0.0905	4.13381e-05	0.021436	-0.00693333	0.132178	0.0130163	0.59	0.00162739	16.8057
1478	psoriasis	Blautia A sp002159835	rs2401388	T	C	0.103913	0.1312	7.40372e-09	0.0179734	0.011441	0.181016	0.0111537	0.31	0.00323096	33.4191
1479	psoriasis	Blautia A sp002159835	rs2664280	T	A	0.086496	0.5785	1.18908e-09	0.0142223	0.0052711	0.558858	0.00870777	0.54	0.003574	36.9801
1480	psoriasis	Blautia A sp002159835	rs279589	A	G	-0.0667477	0.3648	1.09441e-05	0.0151781	-0.00115195	0.350417	0.00920046	0.9	0.00187189	19.3354
1481	psoriasis	Blautia A sp002159835	rs2811915	A	G	-0.0658532	0.329	1.51273e-05	0.0152197	0.000741843	0.328629	0.00919859	0.94	0.00181222	18.7179
1482	psoriasis	Blautia A sp002159835	rs2844821	C	T	0.240269	0.3062	2.65705e-61	0.0145446	0.0127352	0.349757	0.00911168	0.16	0.0257813	272.84
1483	psoriasis	Blautia A sp002159835	rs28624578	C	T	-0.0909997	0.17	2.19477e-06	0.0192201	-0.0140386	0.170942	0.011505	0.22	0.00216912	22.4122
1484	psoriasis	Blautia A sp002159835	rs28650369	T	C	-0.0705594	0.3211	3.26926e-06	0.0151638	-0.00566238	0.330295	0.00920647	0.54	0.00209527	21.6476
1485	psoriasis	Blautia A sp002159835	rs28998802	A	G	0.163572	0.159	3.21662e-20	0.0177574	0.0021763	0.1894	0.0110675	0.84	0.00816126	84.835
1486	psoriasis	Blautia A sp002159835	rs311911	C	T	0.0595131	0.5318	3.19198e-05	0.0143084	-0.00876674	0.51919	0.00868445	0.31	0.00167484	17.2965
1487	psoriasis	Blautia A sp002159835	rs3129288	C	G	0.0813688	0.5119	1.06935e-08	0.0142269	-0.0120091	0.567999	0.00868305	0.17	0.00316211	32.7048
1488	psoriasis	Blautia A sp002159835	rs3184504	C	T	-0.0836589	0.5358	5.85814e-09	0.0143725	-0.00935979	0.602808	0.00885745	0.29	0.00327486	33.8747
1489	psoriasis	Blautia A sp002159835	rs33980500	T	C	0.216282	0.0855	3.31818e-17	0.0256416	-0.0233461	0.0715844	0.0166778	0.16	0.00685207	71.1322
1490	psoriasis	Blautia A sp002159835	rs344810	G	A	0.069164	0.671	6.59219e-06	0.0153478	-0.0222241	0.674195	0.00933118	0.017	0.00196549	20.3041
1491	psoriasis	Blautia A sp002159835	rs34585903	T	G	0.0746768	0.162	2.77064e-05	0.0178161	-0.0043831	0.204744	0.0106526	0.68	0.00170084	17.5656
1492	psoriasis	Blautia A sp002159835	rs35040156	C	G	-0.0930403	0.1988	4.90648e-05	0.0229161	0.00161223	0.110561	0.0138883	0.91	0.00159597	16.4807
1493	psoriasis	Blautia A sp002159835	rs35062798	A	G	0.123784	0.0408	4.22893e-05	0.030231	0.0202038	0.0555744	0.0191186	0.29	0.00162321	16.7625
1494	psoriasis	Blautia A sp002159835	rs35139498	A	C	-0.0988783	0.0994	2.03944e-05	0.023208	0.0166681	0.113136	0.0136449	0.22	0.00175719	18.1486
1495	psoriasis	Blautia A sp002159835	rs35152624	G	A	-0.101585	0.1243	6.89906e-06	0.0225907	-0.0234037	0.117533	0.0133482	0.08	0.00195707	20.2169
1496	psoriasis	Blautia A sp002159835	rs35251378	A	G	-0.103079	0.2694	2.93826e-10	0.0163566	0.0166277	0.248017	0.010018	0.097	0.00383656	39.7073
1497	psoriasis	Blautia A sp002159835	rs3729508	C	T	0.0806094	0.5835	3.09663e-08	0.0145613	0.00733015	0.59149	0.00880787	0.41	0.00296305	30.6399
1498	psoriasis	Blautia A sp002159835	rs3792783	G	A	0.0952975	0.1581	7.23619e-07	0.0192329	0.00608266	0.148817	0.0121569	0.62	0.00237519	24.5465
1499	psoriasis	Blautia A sp002159835	rs3818762	C	G	0.0781347	0.2883	4.8671e-07	0.0155292	0.0206413	0.28479	0.00964809	0.032	0.00244896	25.3108
1500	psoriasis	Blautia A sp002159835	rs3826583	A	G	-0.0719756	0.4563	4.29309e-07	0.0142371	0.00230293	0.508159	0.00872073	0.79	0.00247235	25.5531
1501	psoriasis	Blautia A sp002159835	rs4145109	A	G	-0.0671414	0.4801	3.03606e-06	0.0143822	0.00032587	0.439516	0.0087551	0.97	0.00210897	21.7894
1502	psoriasis	Blautia A sp002159835	rs41494046	G	C	-0.227855	0.0676	3.70621e-10	0.0363641	-0.0284427	0.0523745	0.0192756	0.14	0.00379296	39.2543
1503	psoriasis	Blautia A sp002159835	rs4469424	T	C	-0.0675276	0.668	1.5648e-05	0.0156337	-0.00304853	0.739933	0.00983325	0.76	0.00180597	18.6533
1504	psoriasis	Blautia A sp002159835	rs4520988	T	C	0.063702	0.6551	1.46006e-05	0.0146961	0.00693255	0.607845	0.00882066	0.43	0.00181873	18.7853
1505	psoriasis	Blautia A sp002159835	rs4672396	G	A	0.0801543	0.2684	3.6686e-07	0.0157617	-0.00246447	0.277853	0.00963439	0.8	0.00250159	25.8561
1506	psoriasis	Blautia A sp002159835	rs4712520	C	T	0.0831944	0.835	2.03231e-06	0.0175139	-0.0119282	0.783747	0.0105406	0.26	0.00218338	22.56
1507	psoriasis	Blautia A sp002159835	rs479777	C	T	-0.0612364	0.34	3.06464e-05	0.0146899	0.00435026	0.384849	0.00893109	0.63	0.00168232	17.3739
1508	psoriasis	Blautia A sp002159835	rs56861245	T	C	-0.0683712	0.3022	2.03948e-05	0.0160476	-0.0090865	0.281645	0.00960525	0.34	0.00175719	18.1486
1509	psoriasis	Blautia A sp002159835	rs57110015	T	A	0.132985	0.0119	2.169e-05	0.0313146	0.00751473	0.0557424	0.0188669	0.69	0.00174586	18.0313
1510	psoriasis	Blautia A sp002159835	rs5771150	G	T	0.0609452	0.6143	4.69743e-05	0.0149736	0.0175646	0.64442	0.00899867	0.051	0.00160393	16.5631
1511	psoriasis	Blautia A sp002159835	rs5996446	C	T	-0.0677506	0.4115	8.59884e-06	0.0152259	-0.0049186	0.319402	0.00934317	0.6	0.00191639	19.7959
1512	psoriasis	Blautia A sp002159835	rs60600003	G	T	0.136892	0.0974	1.46845e-09	0.022635	0.0137096	0.100438	0.0145368	0.35	0.00353439	36.5688
1513	psoriasis	Blautia A sp002159835	rs6125655	A	G	0.0705336	0.2992	4.18524e-06	0.0153268	-0.00308228	0.289811	0.00952247	0.75	0.00204953	21.1741
1514	psoriasis	Blautia A sp002159835	rs61907765	T	C	0.093309	0.2366	1.62267e-08	0.0165205	0.00644353	0.232627	0.0102677	0.53	0.00308401	31.8945
1515	psoriasis	Blautia A sp002159835	rs62068660	T	G	-0.127209	0.0875	5.26017e-06	0.0279327	-0.0176332	0.077551	0.0161732	0.28	0.00200722	20.736
1516	psoriasis	Blautia A sp002159835	rs62099360	C	A	0.18935	0.0338	1.01779e-06	0.0387364	0.0229526	0.0326124	0.0245017	0.35	0.00231177	23.8895
1517	psoriasis	Blautia A sp002159835	rs636987	C	A	-0.100228	0.4513	5.18203e-12	0.0145247	-0.00990442	0.616701	0.0090337	0.27	0.00459642	47.608
1518	psoriasis	Blautia A sp002159835	rs6440082	A	G	0.0649636	0.5547	5.1874e-06	0.0142556	0.00674446	0.538234	0.00862034	0.43	0.0020098	20.7628
1519	psoriasis	Blautia A sp002159835	rs6508259	A	G	0.0658514	0.2863	2.54994e-05	0.0156404	0.00169138	0.284016	0.00961751	0.86	0.00171611	17.7235
1520	psoriasis	Blautia A sp002159835	rs653169	G	A	-0.0895443	0.6779	4.52095e-10	0.0143618	-0.00852481	0.556602	0.00885681	0.34	0.00375562	38.8664
1521	psoriasis	Blautia A sp002159835	rs662953	A	G	0.0731007	0.2316	8.23759e-06	0.0163943	-0.0149927	0.251141	0.00994562	0.13	0.00192432	19.878
1522	psoriasis	Blautia A sp002159835	rs66733826	C	T	-0.0746732	0.2435	2.79718e-05	0.0178244	-0.0141896	0.198821	0.0109537	0.2	0.0016991	17.5475
1523	psoriasis	Blautia A sp002159835	rs6695045	G	A	-0.0659665	0.5467	3.64947e-06	0.0142464	0.00428854	0.471018	0.00864046	0.62	0.00207487	21.4364
1524	psoriasis	Blautia A sp002159835	rs6762648	A	T	-0.0718718	0.2107	1.77513e-05	0.0167477	0.00414109	0.240844	0.0102211	0.69	0.00178274	18.4129
1525	psoriasis	Blautia A sp002159835	rs6782178	T	C	0.0607647	0.3986	4.0635e-05	0.0148068	0.00365723	0.345732	0.00917036	0.69	0.00163053	16.8382
1526	psoriasis	Blautia A sp002159835	rs6787078	T	C	-0.0627395	0.3161	2.53093e-05	0.0148953	-0.0024298	0.34822	0.00913616	0.79	0.00171749	17.7378
1527	psoriasis	Blautia A sp002159835	rs6842675	G	A	0.0727034	0.5328	4.40616e-07	0.0143952	0.00710558	0.574217	0.00882153	0.42	0.00246751	25.5029
1528	psoriasis	Blautia A sp002159835	rs6887695	C	G	-0.163695	0.341	1.40605e-24	0.0159963	0.0102336	0.307608	0.00945975	0.28	0.0100531	104.7
1529	psoriasis	Blautia A sp002159835	rs694836	T	C	-0.0751809	0.8588	2.64813e-05	0.0178926	0.0234454	0.803653	0.0108757	0.031	0.00170916	17.6516
1530	psoriasis	Blautia A sp002159835	rs696	T	C	-0.119244	0.3907	4.2924e-16	0.0146671	-0.00254744	0.400319	0.00881185	0.77	0.00636894	66.0846
1531	psoriasis	Blautia A sp002159835	rs7114362	T	C	0.0601024	0.4911	2.74461e-05	0.0143316	0.0105871	0.436126	0.00872422	0.22	0.00170259	17.5837
1532	psoriasis	Blautia A sp002159835	rs7145340	A	C	-0.0605567	0.6819	3.90265e-05	0.0147226	0.00513364	0.630702	0.00904607	0.57	0.00163795	16.915
1533	psoriasis	Blautia A sp002159835	rs71561806	A	G	-0.0849945	0.2425	8.33604e-06	0.0190726	0.0138403	0.156888	0.0120297	0.25	0.00192213	19.8554
1534	psoriasis	Blautia A sp002159835	rs71639459	A	T	0.103529	0.0934	8.33547e-07	0.0210111	0.0117462	0.119562	0.0133511	0.38	0.00234889	24.274
1535	psoriasis	Blautia A sp002159835	rs7207914	C	G	-0.0640357	0.2694	4.4413e-05	0.0156826	-0.00755442	0.312003	0.00936885	0.42	0.00161422	16.6696
1536	psoriasis	Blautia A sp002159835	rs72675063	G	T	0.0915683	0.1461	2.39828e-06	0.0194141	0.000998375	0.149387	0.0121777	0.93	0.00215267	22.2419
1537	psoriasis	Blautia A sp002159835	rs72764821	G	T	0.0838968	0.1481	8.37664e-06	0.0188307	-0.00448526	0.156202	0.0119141	0.71	0.00192123	19.846
1538	psoriasis	Blautia A sp002159835	rs72859354	A	G	-0.109784	0.0726	3.45239e-06	0.0236507	-0.00382563	0.116476	0.0136435	0.78	0.00208517	21.543
1539	psoriasis	Blautia A sp002159835	rs72947626	A	G	-0.105067	0.1282	6.79485e-07	0.0211524	0.00620926	0.142893	0.0123906	0.62	0.00238689	24.6677
1540	psoriasis	Blautia A sp002159835	rs73091047	C	G	0.111795	0.0288	4.56752e-05	0.0274227	0.0267196	0.0698027	0.0170281	0.12	0.0016091	16.6165
1541	psoriasis	Blautia A sp002159835	rs73161537	C	A	0.0794118	0.2028	4.21551e-05	0.0193908	-0.00147514	0.142673	0.0125216	0.91	0.00162379	16.7685
1542	psoriasis	Blautia A sp002159835	rs73619475	A	G	-0.0699704	0.2167	1.56156e-05	0.0161975	-0.00849848	0.271653	0.00973646	0.38	0.00180636	18.6573
1543	psoriasis	Blautia A sp002159835	rs74029546	C	T	-0.159374	0.0437	2.9061e-05	0.0381214	-0.0430555	0.0343697	0.0233968	0.066	0.00169207	17.4748
1544	psoriasis	Blautia A sp002159835	rs742725	G	A	0.062447	0.3201	2.86477e-05	0.0149253	0.00103714	0.337417	0.00931475	0.91	0.00169472	17.5022
1545	psoriasis	Blautia A sp002159835	rs74557797	T	G	0.0764521	0.0934	3.70186e-05	0.0185323	-0.00659591	0.165435	0.012003	0.58	0.00164764	17.0152
1546	psoriasis	Blautia A sp002159835	rs750402	T	C	0.0878572	0.1443	1.17671e-06	0.0180794	0.00246985	0.187085	0.0112204	0.83	0.00228481	23.6104
1547	psoriasis	Blautia A sp002159835	rs7542079	C	T	0.101647	0.5447	1.45613e-12	0.0143598	-0.000594165	0.578761	0.00870876	0.95	0.00483553	50.0966
1548	psoriasis	Blautia A sp002159835	rs7574953	A	G	0.0668837	0.7575	3.59724e-05	0.016187	0.0121548	0.738199	0.00997362	0.22	0.0016529	17.0696
1549	psoriasis	Blautia A sp002159835	rs76517652	T	C	0.16131	0.0298	2.15343e-06	0.0340426	0.0149659	0.0362553	0.0233335	0.52	0.00217265	22.4488
1550	psoriasis	Blautia A sp002159835	rs76642209	G	A	-0.105619	0.1262	1.03777e-05	0.0239544	0.0217231	0.106383	0.0140597	0.12	0.00188171	19.437
1551	psoriasis	Blautia A sp002159835	rs76858806	T	C	-0.144904	0.0477	2.21687e-05	0.0341606	0.0301917	0.0457938	0.0207826	0.15	0.00174185	17.9898
1552	psoriasis	Blautia A sp002159835	rs76967494	G	A	0.16033	0.0239	2.1168e-05	0.0377052	0.040514	0.0282182	0.0261116	0.12	0.00175034	18.0777
1553	psoriasis	Blautia A sp002159835	rs7725926	C	T	-0.0639289	0.2555	2.28839e-05	0.0150964	-0.00439402	0.346606	0.0091568	0.63	0.001736	17.9293
1554	psoriasis	Blautia A sp002159835	rs77693762	T	C	-0.136905	0.1074	2.97975e-06	0.029302	-0.0264673	0.0624789	0.0179795	0.14	0.00211243	21.8253
1555	psoriasis	Blautia A sp002159835	rs77805236	A	G	-0.14159	0.0626	2.71094e-05	0.0337402	0.00833088	0.0465859	0.0204831	0.68	0.00170485	17.607
1556	psoriasis	Blautia A sp002159835	rs78351670	A	T	-0.101447	0.1113	5.73245e-06	0.0223647	-0.000913509	0.118339	0.0134546	0.95	0.00199133	20.5716
1557	psoriasis	Blautia A sp002159835	rs78456138	T	C	-0.350725	0.0129	3.34511e-10	0.0558313	0.00957092	0.0213661	0.0300881	0.75	0.00381221	39.4542
1558	psoriasis	Blautia A sp002159835	rs7909788	G	C	0.0710373	0.7416	3.01335e-05	0.0170253	0.0172687	0.775588	0.0105142	0.1	0.00168542	17.406
1559	psoriasis	Blautia A sp002159835	rs79208792	C	T	-0.192422	0.0447	4.50194e-06	0.0419517	0.014834	0.0315542	0.0247974	0.55	0.00203602	21.0342
1560	psoriasis	Blautia A sp002159835	rs79376089	A	G	0.1164	0.0338	3.93414e-05	0.0283121	0.000377187	0.0647059	0.0177009	0.98	0.00163647	16.8996
1561	psoriasis	Blautia A sp002159835	rs79529160	A	G	0.170438	0.0378	3.20258e-06	0.0365952	-0.00577056	0.0319596	0.0248087	0.82	0.00209908	21.687
1562	psoriasis	Blautia A sp002159835	rs79689885	A	G	-0.150547	0.0388	4.06294e-05	0.0366842	0.028312	0.0359724	0.0233256	0.22	0.00163055	16.8384
1563	psoriasis	Blautia A sp002159835	rs799489	A	G	0.0770999	0.2326	1.76116e-05	0.0179586	-0.00439307	0.169775	0.0115266	0.7	0.0017842	18.428
1564	psoriasis	Blautia A sp002159835	rs80060883	G	C	0.141966	0.0427	2.91353e-05	0.0339621	0.00858853	0.0441548	0.0213178	0.69	0.00169161	17.4701
1565	psoriasis	Blautia A sp002159835	rs8129395	C	T	-0.0635724	0.3847	1.83312e-05	0.0148384	-0.00925169	0.368412	0.00903027	0.31	0.00177684	18.3518
1566	psoriasis	Blautia A sp002159835	rs8137950	C	T	0.0660687	0.1909	1.47605e-05	0.0152505	0.00522376	0.332912	0.00920475	0.57	0.00181673	18.7646
1567	psoriasis	Blautia A sp002159835	rs8176632	T	C	0.0740244	0.1799	8.0958e-06	0.0165876	-0.0189546	0.241887	0.0100255	0.059	0.00192753	19.9112
1568	psoriasis	Blautia A sp002159835	rs847	C	T	0.130786	0.7893	2.38013e-18	0.0149681	0.01019	0.63257	0.00905396	0.26	0.00734925	76.3317
1569	psoriasis	Blautia A sp002159835	rs9277195	T	C	-0.0723483	0.5	3.88106e-07	0.0142567	-0.00682704	0.503643	0.00872802	0.43	0.00249111	25.7475
1570	psoriasis	Blautia A sp002159835	rs9346778	T	C	-0.113981	0.173	6.02033e-09	0.0195972	0.0111195	0.156957	0.0120165	0.35	0.00326973	33.8215
1571	psoriasis	Blautia A sp002159835	rs9353994	T	C	0.0662591	0.2505	1.96241e-05	0.0155206	0.00812651	0.289483	0.00954831	0.39	0.00176427	18.2217
1572	psoriasis	Blautia A sp002159835	rs9583489	T	C	-0.0718984	0.2922	3.77659e-05	0.0174479	-0.00106855	0.21396	0.010697	0.92	0.00164397	16.9773
1573	psoriasis	Blautia A sp002159835	rs9603610	A	G	-0.0765029	0.2256	3.95321e-06	0.0165812	-0.0164395	0.257217	0.00980263	0.094	0.00206009	21.2833
1574	psoriasis	Blautia A sp002159835	rs9854924	T	G	0.0608696	0.505	2.41496e-05	0.0144152	-0.00103742	0.591481	0.00884273	0.91	0.0017261	17.8269
1575	psoriasis	Blautia A sp002159835	rs9943997	A	G	0.0646963	0.3698	3.04832e-05	0.0155153	-0.00508816	0.28287	0.00962193	0.6	0.00168331	17.3842
1576	psoriasis	UBA3282 sp002493835	rs1004295	G	C	0.0655749	0.5239	4.21318e-06	0.0142536	-0.000642908	0.543858	0.00595684	0.91	0.0020483	21.1613
1577	psoriasis	UBA3282 sp002493835	rs10133979	A	G	0.168778	0.0577	4.57804e-05	0.0414058	0.0323861	0.0292093	0.0173573	0.062	0.00160867	16.6121
1578	psoriasis	UBA3282 sp002493835	rs10179903	G	A	-0.07036	0.2048	3.64662e-05	0.0170413	-0.00317132	0.230601	0.00704614	0.65	0.00165039	17.0436
1579	psoriasis	UBA3282 sp002493835	rs10193310	A	G	0.1288	0.2535	1.69824e-15	0.0161777	0.00180421	0.253823	0.00678941	0.79	0.00610933	63.3744
1580	psoriasis	UBA3282 sp002493835	rs10405689	T	C	0.0689259	0.174	1.63572e-05	0.0159937	0.00738864	0.265146	0.00674065	0.27	0.00179781	18.5688
1581	psoriasis	UBA3282 sp002493835	rs10486765	C	G	0.0620812	0.5408	1.287e-05	0.0142313	0.0106461	0.500673	0.00596804	0.074	0.00184199	19.026
1582	psoriasis	UBA3282 sp002493835	rs10794569	G	A	0.077405	0.2038	4.71151e-06	0.0169109	0.00709596	0.217081	0.00722694	0.33	0.00202759	20.9469
1583	psoriasis	UBA3282 sp002493835	rs10807943	C	T	-0.160019	0.9006	1.08236e-08	0.0279886	0.0187911	0.944698	0.0129737	0.15	0.00315983	32.6811
1584	psoriasis	UBA3282 sp002493835	rs1082428	G	C	-0.130175	0.662	8.55461e-19	0.0147048	-0.00178182	0.657263	0.00618808	0.77	0.00754234	78.3525
1585	psoriasis	UBA3282 sp002493835	rs11025271	G	A	-0.0692467	0.3002	8.21448e-06	0.0155278	0.0109066	0.310516	0.00664922	0.1	0.00192486	19.8836
1586	psoriasis	UBA3282 sp002493835	rs11164946	G	T	-0.0688258	0.7972	9.64051e-06	0.0155536	-0.00836117	0.70481	0.00665881	0.21	0.00189528	19.5775
1587	psoriasis	UBA3282 sp002493835	rs112085670	A	G	-0.101637	0.1382	2.9651e-06	0.0217488	-0.0130527	0.137798	0.00866548	0.13	0.00211335	21.8348
1588	psoriasis	UBA3282 sp002493835	rs112282032	T	C	0.0757303	0.3022	4.55439e-07	0.0150134	0.00161423	0.309368	0.00639904	0.8	0.00246132	25.4388
1589	psoriasis	UBA3282 sp002493835	rs113756470	T	C	0.197937	0.0159	6.15843e-06	0.043783	0.0184989	0.0214407	0.020528	0.37	0.00197806	20.4342
1590	psoriasis	UBA3282 sp002493835	rs11569974	A	T	0.115247	0.0408	2.65889e-05	0.0274341	-0.00264962	0.0722597	0.011509	0.82	0.00170841	17.6439
1591	psoriasis	UBA3282 sp002493835	rs11576909	C	T	-0.0711338	0.498	6.61013e-07	0.0143055	-0.000975203	0.535457	0.00604489	0.87	0.00239201	24.7208
1592	psoriasis	UBA3282 sp002493835	rs115862172	A	C	0.278656	0.0149	2.3472e-06	0.0590251	0.00945121	0.0139707	0.0252505	0.71	0.00215667	22.2833
1593	psoriasis	UBA3282 sp002493835	rs115928306	G	T	-0.151414	0.0467	3.8205e-05	0.0367681	-0.00257658	0.0342105	0.0164138	0.88	0.00164185	16.9553
1594	psoriasis	UBA3282 sp002493835	rs11627442	G	A	0.0626556	0.4294	1.20637e-05	0.0143166	-0.00608107	0.432462	0.00605489	0.32	0.00185392	19.1494
1595	psoriasis	UBA3282 sp002493835	rs11639180	A	C	0.129594	0.0308	2.14729e-05	0.0304998	0.0123047	0.0527647	0.0132656	0.35	0.00174773	18.0506
1596	psoriasis	UBA3282 sp002493835	rs116569608	A	G	-0.27255	0.0139	9.94947e-06	0.0616872	0.0197388	0.0165602	0.0233709	0.4	0.00188946	19.5172
1597	psoriasis	UBA3282 sp002493835	rs11688524	A	C	0.0722146	0.2406	5.04882e-06	0.015827	-0.00120824	0.274278	0.00668044	0.86	0.00201481	20.8146
1598	psoriasis	UBA3282 sp002493835	rs11699804	C	T	-0.0826122	0.2356	3.02475e-05	0.0198035	0.00980099	0.154504	0.00834524	0.24	0.00168473	17.3988
1599	psoriasis	UBA3282 sp002493835	rs117136834	A	G	-0.173695	0.0398	1.87897e-05	0.0405943	-0.00358989	0.0295305	0.0177225	0.84	0.00177228	18.3046
1600	psoriasis	UBA3282 sp002493835	rs117526098	C	T	0.202301	0.0348	3.15333e-07	0.039558	-0.0091293	0.0228043	0.0198064	0.64	0.00252979	26.1483
1601	psoriasis	UBA3282 sp002493835	rs117627006	G	A	-0.294273	0.0308	2.19331e-05	0.0693346	0.00832853	0.0133726	0.025599	0.74	0.00174381	18.0101
1602	psoriasis	UBA3282 sp002493835	rs117744081	G	A	0.170872	0.0308	3.96315e-06	0.0370389	-0.0101886	0.0356843	0.015873	0.52	0.00205962	21.2785
1603	psoriasis	UBA3282 sp002493835	rs117899474	T	C	0.19753	0.0209	4.7687e-06	0.0431786	-0.0130892	0.0213356	0.0208097	0.53	0.00202538	20.924
1604	psoriasis	UBA3282 sp002493835	rs11914608	G	A	0.0693814	0.4364	9.9275e-07	0.0141795	-0.00148458	0.484787	0.00591119	0.8	0.0023164	23.9376
1605	psoriasis	UBA3282 sp002493835	rs12064698	C	T	0.0877331	0.2475	7.98123e-08	0.0163451	0.00545223	0.241847	0.00705904	0.44	0.0027861	28.805
1606	psoriasis	UBA3282 sp002493835	rs12117045	A	G	0.0844972	0.1948	7.07652e-06	0.0188132	0.00119618	0.15444	0.00826589	0.88	0.00195239	20.1686
1607	psoriasis	UBA3282 sp002493835	rs12128622	C	T	-0.0676442	0.2684	1.05572e-05	0.0153547	-0.00684325	0.333363	0.00644931	0.29	0.00187853	19.4041
1608	psoriasis	UBA3282 sp002493835	rs12174099	T	A	0.15835	0.0209	2.59466e-07	0.0307432	0.0150491	0.0489487	0.0138297	0.28	0.00256613	26.5249
1609	psoriasis	UBA3282 sp002493835	rs12188300	T	A	0.339091	0.0606	1.51217e-34	0.0276616	-0.00294097	0.0508574	0.0135528	0.83	0.0143632	150.243
1610	psoriasis	UBA3282 sp002493835	rs12189871	T	C	0.7909	0.0984	1e-200	0.0234132	-0.0175482	0.0607688	0.012207	0.15	0.099632	1140.87
1611	psoriasis	UBA3282 sp002493835	rs12202314	C	T	-0.0694027	0.3579	7.08223e-06	0.015453	-0.00169056	0.316758	0.00648655	0.79	0.00195225	20.1671
1612	psoriasis	UBA3282 sp002493835	rs12206056	A	C	-0.0705052	0.2654	7.92392e-06	0.0157828	-0.00604782	0.300606	0.00647421	0.35	0.00193149	19.9522
1613	psoriasis	UBA3282 sp002493835	rs12279091	G	A	0.178981	0.0308	5.97985e-10	0.0289101	-0.0059906	0.06469	0.0121373	0.62	0.00370306	38.3204
1614	psoriasis	UBA3282 sp002493835	rs1250563	C	G	-0.0924502	0.2823	2.3222e-10	0.0145858	0.00526937	0.436077	0.00607605	0.39	0.00388082	40.1671
1615	psoriasis	UBA3282 sp002493835	rs12536069	C	T	0.117278	0.0328	1.76974e-05	0.0273241	-0.00138924	0.0709057	0.011742	0.91	0.0017833	18.4186
1616	psoriasis	UBA3282 sp002493835	rs1262773	T	C	0.0724154	0.338	6.8113e-07	0.0145803	0.00716936	0.362002	0.00625419	0.25	0.00238643	24.6629
1617	psoriasis	UBA3282 sp002493835	rs12652533	A	G	-0.133529	0.0736	1.27383e-06	0.0275669	-0.0100132	0.0753482	0.0112125	0.37	0.0022701	23.458
1618	psoriasis	UBA3282 sp002493835	rs12800155	A	G	-0.0730183	0.4026	1.30221e-06	0.0150882	-0.00464598	0.336168	0.00626617	0.46	0.002266	23.4155
1619	psoriasis	UBA3282 sp002493835	rs13032431	T	G	0.144378	0.0716	4.69591e-08	0.026431	0.0328334	0.0814922	0.01093	0.0027	0.00288521	29.8326
1620	psoriasis	UBA3282 sp002493835	rs13033284	C	T	-0.0741909	0.5984	3.89153e-07	0.0146212	-0.00166183	0.623755	0.00612418	0.79	0.00249063	25.7425
1621	psoriasis	UBA3282 sp002493835	rs13085160	C	A	0.069061	0.2952	1.77799e-05	0.016094	-0.00132644	0.23882	0.00694947	0.85	0.00178246	18.41
1622	psoriasis	UBA3282 sp002493835	rs13153019	C	T	0.10788	0.2644	6.13762e-12	0.0156883	-0.00198598	0.252072	0.00682785	0.77	0.00456457	47.2766
1623	psoriasis	UBA3282 sp002493835	rs13378217	G	A	0.112666	0.1243	7.89714e-07	0.0228166	0.0158133	0.102956	0.00983299	0.11	0.00235893	24.3781
1624	psoriasis	UBA3282 sp002493835	rs138016810	C	G	-0.238078	0.0239	2.38556e-05	0.0563449	0.00246549	0.0133176	0.0261486	0.92	0.00172836	17.8503
1625	psoriasis	UBA3282 sp002493835	rs138477844	A	G	0.158658	0.0129	3.01794e-05	0.0380283	-0.00704794	0.0322119	0.0168355	0.68	0.00168514	17.4031
1626	psoriasis	UBA3282 sp002493835	rs141274948	T	C	-0.0976644	0.0517	1.81217e-05	0.0227823	-0.00263606	0.112175	0.00947356	0.78	0.00177894	18.3736
1627	psoriasis	UBA3282 sp002493835	rs144029621	A	C	0.150071	0.0189	2.72001e-05	0.0357677	-0.0040617	0.0320491	0.0171065	0.81	0.00170423	17.6006
1628	psoriasis	UBA3282 sp002493835	rs144651842	A	G	0.169855	0.0199	2.95325e-11	0.0255465	0.00764441	0.0827731	0.0108106	0.48	0.00426868	44.1987
1629	psoriasis	UBA3282 sp002493835	rs146679077	G	T	-0.309445	0.0239	4.5391e-06	0.0674901	0.0324676	0.00949635	0.0309903	0.29	0.00203451	21.0185
1630	psoriasis	UBA3282 sp002493835	rs1485305	T	A	-0.0678189	0.4414	1.93919e-06	0.0142487	-0.00132879	0.454339	0.00593114	0.82	0.00219207	22.6499
1631	psoriasis	UBA3282 sp002493835	rs1486232	C	A	-0.130448	0.0905	3.96105e-05	0.0317411	0.00544845	0.0576955	0.012771	0.67	0.00163522	16.8868
1632	psoriasis	UBA3282 sp002493835	rs1519528	G	A	-0.0654725	0.6213	4.90185e-06	0.0143299	-0.0190329	0.474229	0.00595644	0.0014	0.00202027	20.8712
1633	psoriasis	UBA3282 sp002493835	rs1521177	T	G	-0.0675686	0.5308	2.64265e-06	0.0143861	-0.00747012	0.588038	0.00607687	0.22	0.00213468	22.0556
1634	psoriasis	UBA3282 sp002493835	rs16903065	A	C	-0.132781	0.1044	7.47481e-09	0.0229729	0.00227311	0.118868	0.009136	0.8	0.00322918	33.4007
1635	psoriasis	UBA3282 sp002493835	rs16971598	C	T	0.0975228	0.0616	4.11917e-05	0.023782	0.00903953	0.091571	0.0103264	0.38	0.00162804	16.8125
1636	psoriasis	UBA3282 sp002493835	rs16977889	C	G	0.0923889	0.0795	3.17636e-06	0.0198299	-0.00904768	0.167282	0.00804726	0.26	0.0021006	21.7027
1637	psoriasis	UBA3282 sp002493835	rs17209768	T	C	-0.178992	0.0586	9.65895e-06	0.0404533	-0.00845237	0.0368784	0.0156819	0.59	0.00189493	19.5738
1638	psoriasis	UBA3282 sp002493835	rs17666072	C	T	-0.0615072	0.6064	2.53758e-05	0.0146048	-0.00462609	0.638176	0.0062655	0.46	0.001717	17.7328
1639	psoriasis	UBA3282 sp002493835	rs17784379	A	G	0.0858747	0.1233	3.88204e-05	0.0208718	-0.0105878	0.123065	0.00936112	0.26	0.00163891	16.9249
1640	psoriasis	UBA3282 sp002493835	rs17812917	A	G	0.0913004	0.1362	5.3539e-06	0.0200642	6.55562e-05	0.144105	0.00850623	0.99	0.00200395	20.7022
1641	psoriasis	UBA3282 sp002493835	rs181316459	C	G	0.33548	0.0179	1.6474e-27	0.0308702	-0.0326202	0.0429681	0.0148104	0.028	0.0113231	118.078
1642	psoriasis	UBA3282 sp002493835	rs182740431	T	G	0.131376	0.0109	3.25065e-05	0.0316176	-0.0096824	0.0487538	0.0138385	0.48	0.00167149	17.262
1643	psoriasis	UBA3282 sp002493835	rs183131080	G	A	-0.166137	0.0109	1.84077e-05	0.0387864	0.0128957	0.0372054	0.0158143	0.41	0.00177607	18.3438
1644	psoriasis	UBA3282 sp002493835	rs1852138	G	A	-0.0666763	0.4145	4.87057e-06	0.0145891	-0.00178808	0.391785	0.00611382	0.77	0.00202146	20.8834
1645	psoriasis	UBA3282 sp002493835	rs187116478	C	G	-0.33226	0.0129	1.3872e-05	0.076454	-0.0111012	0.0109501	0.0283472	0.7	0.00182818	18.883
1646	psoriasis	UBA3282 sp002493835	rs188656086	T	C	0.176167	0.0109	3.04544e-05	0.0422459	-0.0258333	0.0244579	0.0192982	0.18	0.00168347	17.3858
1647	psoriasis	UBA3282 sp002493835	rs2004330	G	A	0.0597394	0.4215	3.13192e-05	0.0143478	-0.00544755	0.422692	0.00605509	0.37	0.00167834	17.3327
1648	psoriasis	UBA3282 sp002493835	rs2012170	A	C	0.151097	0.0358	2.26063e-06	0.0319538	-0.00998119	0.0428547	0.0148116	0.5	0.00216363	22.3554
1649	psoriasis	UBA3282 sp002493835	rs2013140	C	T	-0.0648659	0.5974	5.66461e-06	0.0142922	0.000856006	0.580851	0.0061032	0.89	0.00199354	20.5945
1650	psoriasis	UBA3282 sp002493835	rs2021511	T	C	-0.0964831	0.2962	3.55975e-09	0.0163435	-0.00503536	0.273675	0.00674884	0.46	0.00336825	34.844
1651	psoriasis	UBA3282 sp002493835	rs2293217	G	T	0.0659519	0.2008	4.92958e-05	0.0162485	0.00315342	0.269548	0.00674911	0.64	0.00159511	16.4719
1652	psoriasis	UBA3282 sp002493835	rs2334967	G	A	-0.0878849	0.0905	4.13381e-05	0.021436	-0.0103131	0.132178	0.0089512	0.25	0.00162739	16.8057
1653	psoriasis	UBA3282 sp002493835	rs2401388	T	C	0.103913	0.1312	7.40372e-09	0.0179734	0.00732161	0.181016	0.00766944	0.34	0.00323096	33.4191
1654	psoriasis	UBA3282 sp002493835	rs2664280	T	A	0.086496	0.5785	1.18908e-09	0.0142223	0.0134226	0.558858	0.00598765	0.025	0.003574	36.9801
1655	psoriasis	UBA3282 sp002493835	rs279589	A	G	-0.0667477	0.3648	1.09441e-05	0.0151781	0.00234024	0.350417	0.00632623	0.71	0.00187189	19.3354
1656	psoriasis	UBA3282 sp002493835	rs2811915	A	G	-0.0658532	0.329	1.51273e-05	0.0152197	-0.000301854	0.328629	0.00632596	0.96	0.00181222	18.7179
1657	psoriasis	UBA3282 sp002493835	rs2844821	C	T	0.240269	0.3062	2.65705e-61	0.0145446	0.00276139	0.349757	0.006265	0.66	0.0257813	272.84
1658	psoriasis	UBA3282 sp002493835	rs28624578	C	T	-0.0909997	0.17	2.19477e-06	0.0192201	-0.00402536	0.170942	0.007911	0.61	0.00216912	22.4122
1659	psoriasis	UBA3282 sp002493835	rs28650369	T	C	-0.0705594	0.3211	3.26926e-06	0.0151638	-0.0107525	0.330295	0.0063302	0.089	0.00209527	21.6476
1660	psoriasis	UBA3282 sp002493835	rs28998802	A	G	0.163572	0.159	3.21662e-20	0.0177574	0.0060581	0.1894	0.0076108	0.43	0.00816126	84.835
1661	psoriasis	UBA3282 sp002493835	rs311911	C	T	0.0595131	0.5318	3.19198e-05	0.0143084	0.00433152	0.51919	0.00597155	0.47	0.00167484	17.2965
1662	psoriasis	UBA3282 sp002493835	rs3129288	C	G	0.0813688	0.5119	1.06935e-08	0.0142269	0.000400734	0.567999	0.00597028	0.95	0.00316211	32.7048
1663	psoriasis	UBA3282 sp002493835	rs3184504	C	T	-0.0836589	0.5358	5.85814e-09	0.0143725	-0.00149988	0.602808	0.0060905	0.81	0.00327486	33.8747
1664	psoriasis	UBA3282 sp002493835	rs33980500	T	C	0.216282	0.0855	3.31818e-17	0.0256416	-0.0163303	0.0715844	0.0114673	0.15	0.00685207	71.1322
1665	psoriasis	UBA3282 sp002493835	rs344810	G	A	0.069164	0.671	6.59219e-06	0.0153478	0.00197682	0.674195	0.00641726	0.76	0.00196549	20.3041
1666	psoriasis	UBA3282 sp002493835	rs34585903	T	G	0.0746768	0.162	2.77064e-05	0.0178161	-0.0121352	0.204744	0.00732489	0.098	0.00170084	17.5656
1667	psoriasis	UBA3282 sp002493835	rs35040156	C	G	-0.0930403	0.1988	4.90648e-05	0.0229161	0.00992412	0.110561	0.00954989	0.3	0.00159597	16.4807
1668	psoriasis	UBA3282 sp002493835	rs35062798	A	G	0.123784	0.0408	4.22893e-05	0.030231	0.00897947	0.0555744	0.0131481	0.49	0.00162321	16.7625
1669	psoriasis	UBA3282 sp002493835	rs35139498	A	C	-0.0988783	0.0994	2.03944e-05	0.023208	-0.0146675	0.113136	0.00938339	0.12	0.00175719	18.1486
1670	psoriasis	UBA3282 sp002493835	rs35152624	G	A	-0.101585	0.1243	6.89906e-06	0.0225907	-0.00356342	0.117533	0.00918115	0.7	0.00195707	20.2169
1671	psoriasis	UBA3282 sp002493835	rs35251378	A	G	-0.103079	0.2694	2.93826e-10	0.0163566	-0.0127781	0.248017	0.0068896	0.064	0.00383656	39.7073
1672	psoriasis	UBA3282 sp002493835	rs3729508	C	T	0.0806094	0.5835	3.09663e-08	0.0145613	0.0024794	0.59149	0.0060569	0.68	0.00296305	30.6399
1673	psoriasis	UBA3282 sp002493835	rs3792783	G	A	0.0952975	0.1581	7.23619e-07	0.0192329	-0.00785641	0.148817	0.00836019	0.35	0.00237519	24.5465
1674	psoriasis	UBA3282 sp002493835	rs3818762	C	G	0.0781347	0.2883	4.8671e-07	0.0155292	0.00304742	0.28479	0.0066346	0.65	0.00244896	25.3108
1675	psoriasis	UBA3282 sp002493835	rs3826583	A	G	-0.0719756	0.4563	4.29309e-07	0.0142371	-0.00411678	0.508159	0.00599725	0.49	0.00247235	25.5531
1676	psoriasis	UBA3282 sp002493835	rs4145109	A	G	-0.0671414	0.4801	3.03606e-06	0.0143822	0.00102918	0.439516	0.0060212	0.86	0.00210897	21.7894
1677	psoriasis	UBA3282 sp002493835	rs41494046	G	C	-0.227855	0.0676	3.70621e-10	0.0363641	-0.000173291	0.0523745	0.013255	0.99	0.00379296	39.2543
1678	psoriasis	UBA3282 sp002493835	rs4469424	T	C	-0.0675276	0.668	1.5648e-05	0.0156337	-0.0172108	0.739933	0.00676351	0.011	0.00180597	18.6533
1679	psoriasis	UBA3282 sp002493835	rs4520988	T	C	0.063702	0.6551	1.46006e-05	0.0146961	-0.000798495	0.607845	0.00606606	0.9	0.00181873	18.7853
1680	psoriasis	UBA3282 sp002493835	rs4672396	G	A	0.0801543	0.2684	3.6686e-07	0.0157617	-0.0101819	0.277853	0.00662567	0.12	0.00250159	25.8561
1681	psoriasis	UBA3282 sp002493835	rs4712520	C	T	0.0831944	0.835	2.03231e-06	0.0175139	0.00479998	0.783747	0.0072475	0.51	0.00218338	22.56
1682	psoriasis	UBA3282 sp002493835	rs479777	C	T	-0.0612364	0.34	3.06464e-05	0.0146899	0.00210478	0.384849	0.00614045	0.73	0.00168232	17.3739
1683	psoriasis	UBA3282 sp002493835	rs56861245	T	C	-0.0683712	0.3022	2.03948e-05	0.0160476	-0.00960293	0.281645	0.00660478	0.15	0.00175719	18.1486
1684	psoriasis	UBA3282 sp002493835	rs57110015	T	A	0.132985	0.0119	2.169e-05	0.0313146	0.00632221	0.0557424	0.0129739	0.63	0.00174586	18.0313
1685	psoriasis	UBA3282 sp002493835	rs5771150	G	T	0.0609452	0.6143	4.69743e-05	0.0149736	0.0197078	0.64442	0.00618772	0.0014	0.00160393	16.5631
1686	psoriasis	UBA3282 sp002493835	rs5996446	C	T	-0.0677506	0.4115	8.59884e-06	0.0152259	0.00583645	0.319402	0.00642461	0.36	0.00191639	19.7959
1687	psoriasis	UBA3282 sp002493835	rs60600003	G	T	0.136892	0.0974	1.46845e-09	0.022635	0.018649	0.100438	0.00999679	0.062	0.00353439	36.5688
1688	psoriasis	UBA3282 sp002493835	rs6125655	A	G	0.0705336	0.2992	4.18524e-06	0.0153268	-0.00362624	0.289811	0.00654871	0.58	0.00204953	21.1741
1689	psoriasis	UBA3282 sp002493835	rs61907765	T	C	0.093309	0.2366	1.62267e-08	0.0165205	-0.000636942	0.232627	0.0070594	0.93	0.00308401	31.8945
1690	psoriasis	UBA3282 sp002493835	rs62068660	T	G	-0.127209	0.0875	5.26017e-06	0.0279327	-0.0127423	0.077551	0.0111218	0.25	0.00200722	20.736
1691	psoriasis	UBA3282 sp002493835	rs62099360	C	A	0.18935	0.0338	1.01779e-06	0.0387364	0.00966563	0.0326124	0.0168498	0.57	0.00231177	23.8895
1692	psoriasis	UBA3282 sp002493835	rs636987	C	A	-0.100228	0.4513	5.18203e-12	0.0145247	-0.00608271	0.616701	0.00621258	0.33	0.00459642	47.608
1693	psoriasis	UBA3282 sp002493835	rs6440082	A	G	0.0649636	0.5547	5.1874e-06	0.0142556	0.00644057	0.538234	0.00592734	0.28	0.0020098	20.7628
1694	psoriasis	UBA3282 sp002493835	rs6508259	A	G	0.0658514	0.2863	2.54994e-05	0.0156404	0.0065045	0.284016	0.00661396	0.33	0.00171611	17.7235
1695	psoriasis	UBA3282 sp002493835	rs653169	G	A	-0.0895443	0.6779	4.52095e-10	0.0143618	-0.0031651	0.556602	0.00608938	0.6	0.00375562	38.8664
1696	psoriasis	UBA3282 sp002493835	rs662953	A	G	0.0731007	0.2316	8.23759e-06	0.0163943	-0.0184253	0.251141	0.0068392	0.0071	0.00192432	19.878
1697	psoriasis	UBA3282 sp002493835	rs66733826	C	T	-0.0746732	0.2435	2.79718e-05	0.0178244	-0.00857838	0.198821	0.007533	0.25	0.0016991	17.5475
1698	psoriasis	UBA3282 sp002493835	rs6695045	G	A	-0.0659665	0.5467	3.64947e-06	0.0142464	-0.00471801	0.471018	0.00594169	0.43	0.00207487	21.4364
1699	psoriasis	UBA3282 sp002493835	rs6762648	A	T	-0.0718718	0.2107	1.77513e-05	0.0167477	0.00258575	0.240844	0.00702799	0.71	0.00178274	18.4129
1700	psoriasis	UBA3282 sp002493835	rs6782178	T	C	0.0607647	0.3986	4.0635e-05	0.0148068	-0.00414519	0.345732	0.00630553	0.51	0.00163053	16.8382
1701	psoriasis	UBA3282 sp002493835	rs6787078	T	C	-0.0627395	0.3161	2.53093e-05	0.0148953	-0.0105296	0.34822	0.00628202	0.094	0.00171749	17.7378
1702	psoriasis	UBA3282 sp002493835	rs6842675	G	A	0.0727034	0.5328	4.40616e-07	0.0143952	0.00242857	0.574217	0.00606553	0.69	0.00246751	25.5029
1703	psoriasis	UBA3282 sp002493835	rs6887695	C	G	-0.163695	0.341	1.40605e-24	0.0159963	0.00577454	0.307608	0.00650537	0.37	0.0100531	104.7
1704	psoriasis	UBA3282 sp002493835	rs694836	T	C	-0.0751809	0.8588	2.64813e-05	0.0178926	0.0116792	0.803653	0.00748053	0.12	0.00170916	17.6516
1705	psoriasis	UBA3282 sp002493835	rs696	T	C	-0.119244	0.3907	4.2924e-16	0.0146671	0.00146509	0.400319	0.00605969	0.81	0.00636894	66.0846
1706	psoriasis	UBA3282 sp002493835	rs7114362	T	C	0.0601024	0.4911	2.74461e-05	0.0143316	0.00130684	0.436126	0.00599822	0.83	0.00170259	17.5837
1707	psoriasis	UBA3282 sp002493835	rs7145340	A	C	-0.0605567	0.6819	3.90265e-05	0.0147226	-0.00337993	0.630702	0.00622075	0.59	0.00163795	16.915
1708	psoriasis	UBA3282 sp002493835	rs71561806	A	G	-0.0849945	0.2425	8.33604e-06	0.0190726	0.00038226	0.156888	0.00827135	0.96	0.00192213	19.8554
1709	psoriasis	UBA3282 sp002493835	rs71639459	A	T	0.103529	0.0934	8.33547e-07	0.0210111	0.0117159	0.119562	0.00918099	0.2	0.00234889	24.274
1710	psoriasis	UBA3282 sp002493835	rs7207914	C	G	-0.0640357	0.2694	4.4413e-05	0.0156826	-0.00116348	0.312003	0.00644267	0.86	0.00161422	16.6696
1711	psoriasis	UBA3282 sp002493835	rs72675063	G	T	0.0915683	0.1461	2.39828e-06	0.0194141	-0.00375821	0.149387	0.00837316	0.65	0.00215267	22.2419
1712	psoriasis	UBA3282 sp002493835	rs72764821	G	T	0.0838968	0.1481	8.37664e-06	0.0188307	0.00554437	0.156202	0.00819317	0.5	0.00192123	19.846
1713	psoriasis	UBA3282 sp002493835	rs72859354	A	G	-0.109784	0.0726	3.45239e-06	0.0236507	-0.000519661	0.116476	0.00938208	0.96	0.00208517	21.543
1714	psoriasis	UBA3282 sp002493835	rs72947626	A	G	-0.105067	0.1282	6.79485e-07	0.0211524	-0.000831108	0.142893	0.0085195	0.92	0.00238689	24.6677
1715	psoriasis	UBA3282 sp002493835	rs73091047	C	G	0.111795	0.0288	4.56752e-05	0.0274227	0.0268825	0.0698027	0.0117101	0.022	0.0016091	16.6165
1716	psoriasis	UBA3282 sp002493835	rs73161537	C	A	0.0794118	0.2028	4.21551e-05	0.0193908	0.00813439	0.142673	0.00861094	0.34	0.00162379	16.7685
1717	psoriasis	UBA3282 sp002493835	rs73619475	A	G	-0.0699704	0.2167	1.56156e-05	0.0161975	-0.00281757	0.271653	0.00669587	0.67	0.00180636	18.6573
1718	psoriasis	UBA3282 sp002493835	rs74029546	C	T	-0.159374	0.0437	2.9061e-05	0.0381214	-0.0158228	0.0343697	0.0160909	0.33	0.00169207	17.4748
1719	psoriasis	UBA3282 sp002493835	rs742725	G	A	0.062447	0.3201	2.86477e-05	0.0149253	-0.00357678	0.337417	0.00640586	0.58	0.00169472	17.5022
1720	psoriasis	UBA3282 sp002493835	rs74557797	T	G	0.0764521	0.0934	3.70186e-05	0.0185323	-0.00302128	0.165435	0.00825459	0.71	0.00164764	17.0152
1721	psoriasis	UBA3282 sp002493835	rs750402	T	C	0.0878572	0.1443	1.17671e-06	0.0180794	0.000917037	0.187085	0.00771641	0.91	0.00228481	23.6104
1722	psoriasis	UBA3282 sp002493835	rs7542079	C	T	0.101647	0.5447	1.45613e-12	0.0143598	0.00118179	0.578761	0.00598866	0.84	0.00483553	50.0966
1723	psoriasis	UBA3282 sp002493835	rs7574953	A	G	0.0668837	0.7575	3.59724e-05	0.016187	0.0029197	0.738199	0.00685896	0.67	0.0016529	17.0696
1724	psoriasis	UBA3282 sp002493835	rs76517652	T	C	0.16131	0.0298	2.15343e-06	0.0340426	0.0245722	0.0362553	0.0160462	0.13	0.00217265	22.4488
1725	psoriasis	UBA3282 sp002493835	rs76642209	G	A	-0.105619	0.1262	1.03777e-05	0.0239544	-0.00574307	0.106383	0.00966744	0.55	0.00188171	19.437
1726	psoriasis	UBA3282 sp002493835	rs76858806	T	C	-0.144904	0.0477	2.21687e-05	0.0341606	0.00931115	0.0457938	0.0142913	0.51	0.00174185	17.9898
1727	psoriasis	UBA3282 sp002493835	rs76967494	G	A	0.16033	0.0239	2.1168e-05	0.0377052	-0.0173978	0.0282182	0.0179555	0.33	0.00175034	18.0777
1728	psoriasis	UBA3282 sp002493835	rs7725926	C	T	-0.0639289	0.2555	2.28839e-05	0.0150964	-0.00511762	0.346606	0.00629704	0.42	0.001736	17.9293
1729	psoriasis	UBA3282 sp002493835	rs77693762	T	C	-0.136905	0.1074	2.97975e-06	0.029302	-0.0195792	0.0624789	0.0123647	0.11	0.00211243	21.8253
1730	psoriasis	UBA3282 sp002493835	rs77805236	A	G	-0.14159	0.0626	2.71094e-05	0.0337402	-0.0242482	0.0465859	0.0140838	0.085	0.00170485	17.607
1731	psoriasis	UBA3282 sp002493835	rs78351670	A	T	-0.101447	0.1113	5.73245e-06	0.0223647	-0.00171032	0.118339	0.00925283	0.85	0.00199133	20.5716
1732	psoriasis	UBA3282 sp002493835	rs78456138	T	C	-0.350725	0.0129	3.34511e-10	0.0558313	0.0131303	0.0213661	0.0206919	0.53	0.00381221	39.4542
1733	psoriasis	UBA3282 sp002493835	rs7909788	G	C	0.0710373	0.7416	3.01335e-05	0.0170253	0.00258073	0.775588	0.00722976	0.72	0.00168542	17.406
1734	psoriasis	UBA3282 sp002493835	rs79208792	C	T	-0.192422	0.0447	4.50194e-06	0.0419517	0.0196537	0.0315542	0.0170529	0.25	0.00203602	21.0342
1735	psoriasis	UBA3282 sp002493835	rs79376089	A	G	0.1164	0.0338	3.93414e-05	0.0283121	-0.0184384	0.0647059	0.012175	0.13	0.00163647	16.8996
1736	psoriasis	UBA3282 sp002493835	rs79529160	A	G	0.170438	0.0378	3.20258e-06	0.0365952	0.00353526	0.0319596	0.0170606	0.84	0.00209908	21.687
1737	psoriasis	UBA3282 sp002493835	rs79689885	A	G	-0.150547	0.0388	4.06294e-05	0.0366842	0.010485	0.0359724	0.0160383	0.51	0.00163055	16.8384
1738	psoriasis	UBA3282 sp002493835	rs799489	A	G	0.0770999	0.2326	1.76116e-05	0.0179586	0.00565815	0.169775	0.00792652	0.48	0.0017842	18.428
1739	psoriasis	UBA3282 sp002493835	rs80060883	G	C	0.141966	0.0427	2.91353e-05	0.0339621	0.00569896	0.0441548	0.0146587	0.7	0.00169161	17.4701
1740	psoriasis	UBA3282 sp002493835	rs8129395	C	T	-0.0635724	0.3847	1.83312e-05	0.0148384	-0.0020014	0.368412	0.00620961	0.75	0.00177684	18.3518
1741	psoriasis	UBA3282 sp002493835	rs8137950	C	T	0.0660687	0.1909	1.47605e-05	0.0152505	-0.000798626	0.332912	0.00632943	0.9	0.00181673	18.7646
1742	psoriasis	UBA3282 sp002493835	rs8176632	T	C	0.0740244	0.1799	8.0958e-06	0.0165876	-0.00335583	0.241887	0.00689461	0.63	0.00192753	19.9112
1743	psoriasis	UBA3282 sp002493835	rs847	C	T	0.130786	0.7893	2.38013e-18	0.0149681	0.0049064	0.63257	0.00622631	0.43	0.00734925	76.3317
1744	psoriasis	UBA3282 sp002493835	rs9277195	T	C	-0.0723483	0.5	3.88106e-07	0.0142567	-0.0130993	0.503643	0.0060012	0.029	0.00249111	25.7475
1745	psoriasis	UBA3282 sp002493835	rs9346778	T	C	-0.113981	0.173	6.02033e-09	0.0195972	-0.00424896	0.156957	0.00826227	0.61	0.00326973	33.8215
1746	psoriasis	UBA3282 sp002493835	rs9353994	T	C	0.0662591	0.2505	1.96241e-05	0.0155206	0.00803838	0.289483	0.00656522	0.22	0.00176427	18.2217
1747	psoriasis	UBA3282 sp002493835	rs9583489	T	C	-0.0718984	0.2922	3.77659e-05	0.0174479	-0.00437808	0.21396	0.00735578	0.55	0.00164397	16.9773
1748	psoriasis	UBA3282 sp002493835	rs9603610	A	G	-0.0765029	0.2256	3.95321e-06	0.0165812	4.87404e-06	0.257217	0.00674078	1	0.00206009	21.2833
1749	psoriasis	UBA3282 sp002493835	rs9854924	T	G	0.0608696	0.505	2.41496e-05	0.0144152	0.00521413	0.591481	0.00608025	0.39	0.0017261	17.8269
1750	psoriasis	UBA3282 sp002493835	rs9943997	A	G	0.0646963	0.3698	3.04832e-05	0.0155153	-0.00255834	0.28287	0.00661676	0.7	0.00168331	17.3842
1751	psoriasis	Faecalibacterium sp002160895	rs1004295	G	C	0.0655749	0.5239	4.21318e-06	0.0142536	0.00739584	0.543858	0.00560337	0.19	0.0020483	21.1613
1752	psoriasis	Faecalibacterium sp002160895	rs10133979	A	G	0.168778	0.0577	4.57804e-05	0.0414058	0.000996716	0.0292093	0.0163267	0.95	0.00160867	16.6121
1753	psoriasis	Faecalibacterium sp002160895	rs10179903	G	A	-0.07036	0.2048	3.64662e-05	0.0170413	-0.0124783	0.230601	0.00662737	0.06	0.00165039	17.0436
1754	psoriasis	Faecalibacterium sp002160895	rs10193310	A	G	0.1288	0.2535	1.69824e-15	0.0161777	-0.00717346	0.253823	0.00638589	0.26	0.00610933	63.3744
1755	psoriasis	Faecalibacterium sp002160895	rs10405689	T	C	0.0689259	0.174	1.63572e-05	0.0159937	0.00558083	0.265146	0.0063407	0.38	0.00179781	18.5688
1756	psoriasis	Faecalibacterium sp002160895	rs10486765	C	G	0.0620812	0.5408	1.287e-05	0.0142313	0.00671199	0.500673	0.00561313	0.23	0.00184199	19.026
1757	psoriasis	Faecalibacterium sp002160895	rs10794569	G	A	0.077405	0.2038	4.71151e-06	0.0169109	0.00179739	0.217081	0.00679876	0.79	0.00202759	20.9469
1758	psoriasis	Faecalibacterium sp002160895	rs10807943	C	T	-0.160019	0.9006	1.08236e-08	0.0279886	0.00649163	0.944698	0.0122021	0.59	0.00315983	32.6811
1759	psoriasis	Faecalibacterium sp002160895	rs1082428	G	C	-0.130175	0.662	8.55461e-19	0.0147048	-0.00462747	0.657263	0.00582078	0.43	0.00754234	78.3525
1760	psoriasis	Faecalibacterium sp002160895	rs11025271	G	A	-0.0692467	0.3002	8.21448e-06	0.0155278	-0.00483851	0.310516	0.00625514	0.44	0.00192486	19.8836
1761	psoriasis	Faecalibacterium sp002160895	rs11164946	G	T	-0.0688258	0.7972	9.64051e-06	0.0155536	-0.00220221	0.70481	0.00626212	0.73	0.00189528	19.5775
1762	psoriasis	Faecalibacterium sp002160895	rs112085670	A	G	-0.101637	0.1382	2.9651e-06	0.0217488	-0.00156384	0.137798	0.0081508	0.85	0.00211335	21.8348
1763	psoriasis	Faecalibacterium sp002160895	rs112282032	T	C	0.0757303	0.3022	4.55439e-07	0.0150134	0.00179829	0.309368	0.00601862	0.77	0.00246132	25.4388
1764	psoriasis	Faecalibacterium sp002160895	rs113756470	T	C	0.197937	0.0159	6.15843e-06	0.043783	0.00897249	0.0214407	0.0193051	0.64	0.00197806	20.4342
1765	psoriasis	Faecalibacterium sp002160895	rs11569974	A	T	0.115247	0.0408	2.65889e-05	0.0274341	-0.00748484	0.0722597	0.0108244	0.49	0.00170841	17.6439
1766	psoriasis	Faecalibacterium sp002160895	rs11576909	C	T	-0.0711338	0.498	6.61013e-07	0.0143055	-0.00386161	0.535457	0.00568477	0.5	0.00239201	24.7208
1767	psoriasis	Faecalibacterium sp002160895	rs115862172	A	C	0.278656	0.0149	2.3472e-06	0.0590251	0.0159007	0.0139707	0.0237575	0.5	0.00215667	22.2833
1768	psoriasis	Faecalibacterium sp002160895	rs115928306	G	T	-0.151414	0.0467	3.8205e-05	0.0367681	0.000853514	0.0342105	0.015436	0.96	0.00164185	16.9553
1769	psoriasis	Faecalibacterium sp002160895	rs11627442	G	A	0.0626556	0.4294	1.20637e-05	0.0143166	0.00458932	0.432462	0.00569541	0.42	0.00185392	19.1494
1770	psoriasis	Faecalibacterium sp002160895	rs11639180	A	C	0.129594	0.0308	2.14729e-05	0.0304998	0.0167556	0.0527647	0.0124792	0.18	0.00174773	18.0506
1771	psoriasis	Faecalibacterium sp002160895	rs116569608	A	G	-0.27255	0.0139	9.94947e-06	0.0616872	-0.0341023	0.0165602	0.0219915	0.12	0.00188946	19.5172
1772	psoriasis	Faecalibacterium sp002160895	rs11688524	A	C	0.0722146	0.2406	5.04882e-06	0.015827	0.00647832	0.274278	0.0062834	0.3	0.00201481	20.8146
1773	psoriasis	Faecalibacterium sp002160895	rs11699804	C	T	-0.0826122	0.2356	3.02475e-05	0.0198035	0.00127281	0.154504	0.00784886	0.87	0.00168473	17.3988
1774	psoriasis	Faecalibacterium sp002160895	rs117136834	A	G	-0.173695	0.0398	1.87897e-05	0.0405943	-0.010834	0.0295305	0.0166694	0.52	0.00177228	18.3046
1775	psoriasis	Faecalibacterium sp002160895	rs117526098	C	T	0.202301	0.0348	3.15333e-07	0.039558	0.0121249	0.0228043	0.0186362	0.52	0.00252979	26.1483
1776	psoriasis	Faecalibacterium sp002160895	rs117627006	G	A	-0.294273	0.0308	2.19331e-05	0.0693346	0.0366894	0.0133726	0.0240823	0.13	0.00174381	18.0101
1777	psoriasis	Faecalibacterium sp002160895	rs117744081	G	A	0.170872	0.0308	3.96315e-06	0.0370389	-0.00912978	0.0356843	0.014929	0.54	0.00205962	21.2785
1778	psoriasis	Faecalibacterium sp002160895	rs117899474	T	C	0.19753	0.0209	4.7687e-06	0.0431786	-0.00872338	0.0213356	0.0195764	0.66	0.00202538	20.924
1779	psoriasis	Faecalibacterium sp002160895	rs11914608	G	A	0.0693814	0.4364	9.9275e-07	0.0141795	0.0165754	0.484787	0.00556166	0.0029	0.0023164	23.9376
1780	psoriasis	Faecalibacterium sp002160895	rs12064698	C	T	0.0877331	0.2475	7.98123e-08	0.0163451	0.00110738	0.241847	0.0066385	0.87	0.0027861	28.805
1781	psoriasis	Faecalibacterium sp002160895	rs12117045	A	G	0.0844972	0.1948	7.07652e-06	0.0188132	-0.00187197	0.15444	0.00777346	0.81	0.00195239	20.1686
1782	psoriasis	Faecalibacterium sp002160895	rs12128622	C	T	-0.0676442	0.2684	1.05572e-05	0.0153547	0.00819925	0.333363	0.0060651	0.18	0.00187853	19.4041
1783	psoriasis	Faecalibacterium sp002160895	rs12174099	T	A	0.15835	0.0209	2.59466e-07	0.0307432	0.0209409	0.0489487	0.0130088	0.11	0.00256613	26.5249
1784	psoriasis	Faecalibacterium sp002160895	rs12188300	T	A	0.339091	0.0606	1.51217e-34	0.0276616	0.010706	0.0508574	0.0127468	0.4	0.0143632	150.243
1785	psoriasis	Faecalibacterium sp002160895	rs12189871	T	C	0.7909	0.0984	1e-200	0.0234132	-0.00382807	0.0607688	0.0114824	0.74	0.099632	1140.87
1786	psoriasis	Faecalibacterium sp002160895	rs12202314	C	T	-0.0694027	0.3579	7.08223e-06	0.015453	0.00495195	0.316758	0.00610154	0.42	0.00195225	20.1671
1787	psoriasis	Faecalibacterium sp002160895	rs12206056	A	C	-0.0705052	0.2654	7.92392e-06	0.0157828	-0.00346106	0.300606	0.00608993	0.57	0.00193149	19.9522
1788	psoriasis	Faecalibacterium sp002160895	rs12279091	G	A	0.178981	0.0308	5.97985e-10	0.0289101	0.00135601	0.06469	0.011418	0.91	0.00370306	38.3204
1789	psoriasis	Faecalibacterium sp002160895	rs1250563	C	G	-0.0924502	0.2823	2.3222e-10	0.0145858	0.00402689	0.436077	0.00571606	0.48	0.00388082	40.1671
1790	psoriasis	Faecalibacterium sp002160895	rs12536069	C	T	0.117278	0.0328	1.76974e-05	0.0273241	-0.00380567	0.0709057	0.0110437	0.73	0.0017833	18.4186
1791	psoriasis	Faecalibacterium sp002160895	rs1262773	T	C	0.0724154	0.338	6.8113e-07	0.0145803	0.00806609	0.362002	0.00588256	0.17	0.00238643	24.6629
1792	psoriasis	Faecalibacterium sp002160895	rs12652533	A	G	-0.133529	0.0736	1.27383e-06	0.0275669	-0.00496144	0.0753482	0.0105456	0.64	0.0022701	23.458
1793	psoriasis	Faecalibacterium sp002160895	rs12800155	A	G	-0.0730183	0.4026	1.30221e-06	0.0150882	0.00319781	0.336168	0.0058948	0.59	0.002266	23.4155
1794	psoriasis	Faecalibacterium sp002160895	rs13032431	T	G	0.144378	0.0716	4.69591e-08	0.026431	-0.00306111	0.0814922	0.0102804	0.77	0.00288521	29.8326
1795	psoriasis	Faecalibacterium sp002160895	rs13033284	C	T	-0.0741909	0.5984	3.89153e-07	0.0146212	-0.00405037	0.623755	0.0057602	0.48	0.00249063	25.7425
1796	psoriasis	Faecalibacterium sp002160895	rs13085160	C	A	0.069061	0.2952	1.77799e-05	0.016094	-0.00293412	0.23882	0.00653855	0.65	0.00178246	18.41
1797	psoriasis	Faecalibacterium sp002160895	rs13153019	C	T	0.10788	0.2644	6.13762e-12	0.0156883	0.0032898	0.252072	0.00642179	0.61	0.00456457	47.2766
1798	psoriasis	Faecalibacterium sp002160895	rs13378217	G	A	0.112666	0.1243	7.89714e-07	0.0228166	0.00772482	0.102956	0.0092487	0.4	0.00235893	24.3781
1799	psoriasis	Faecalibacterium sp002160895	rs138016810	C	G	-0.238078	0.0239	2.38556e-05	0.0563449	-0.00451937	0.0133176	0.0246052	0.85	0.00172836	17.8503
1800	psoriasis	Faecalibacterium sp002160895	rs138477844	A	G	0.158658	0.0129	3.01794e-05	0.0380283	0.00124862	0.0322119	0.0158377	0.94	0.00168514	17.4031
1801	psoriasis	Faecalibacterium sp002160895	rs141274948	T	C	-0.0976644	0.0517	1.81217e-05	0.0227823	0.00298906	0.112175	0.00891227	0.74	0.00177894	18.3736
1802	psoriasis	Faecalibacterium sp002160895	rs144029621	A	C	0.150071	0.0189	2.72001e-05	0.0357677	0.0209366	0.0320491	0.0160898	0.19	0.00170423	17.6006
1803	psoriasis	Faecalibacterium sp002160895	rs144651842	A	G	0.169855	0.0199	2.95325e-11	0.0255465	-0.00098747	0.0827731	0.0101679	0.92	0.00426868	44.1987
1804	psoriasis	Faecalibacterium sp002160895	rs146679077	G	T	-0.309445	0.0239	4.5391e-06	0.0674901	-0.0449904	0.00949635	0.0291496	0.12	0.00203451	21.0185
1805	psoriasis	Faecalibacterium sp002160895	rs1485305	T	A	-0.0678189	0.4414	1.93919e-06	0.0142487	-0.0114895	0.454339	0.00557724	0.039	0.00219207	22.6499
1806	psoriasis	Faecalibacterium sp002160895	rs1486232	C	A	-0.130448	0.0905	3.96105e-05	0.0317411	0.0103463	0.0576955	0.012012	0.39	0.00163522	16.8868
1807	psoriasis	Faecalibacterium sp002160895	rs1519528	G	A	-0.0654725	0.6213	4.90185e-06	0.0143299	-0.00192244	0.474229	0.00560243	0.73	0.00202027	20.8712
1808	psoriasis	Faecalibacterium sp002160895	rs1521177	T	G	-0.0675686	0.5308	2.64265e-06	0.0143861	-0.00295407	0.588038	0.00571485	0.61	0.00213468	22.0556
1809	psoriasis	Faecalibacterium sp002160895	rs16903065	A	C	-0.132781	0.1044	7.47481e-09	0.0229729	-0.0176617	0.118868	0.00859087	0.04	0.00322918	33.4007
1810	psoriasis	Faecalibacterium sp002160895	rs16971598	C	T	0.0975228	0.0616	4.11917e-05	0.023782	0.0156214	0.091571	0.00971419	0.11	0.00162804	16.8125
1811	psoriasis	Faecalibacterium sp002160895	rs16977889	C	G	0.0923889	0.0795	3.17636e-06	0.0198299	0.00110731	0.167282	0.0075702	0.88	0.0021006	21.7027
1812	psoriasis	Faecalibacterium sp002160895	rs17209768	T	C	-0.178992	0.0586	9.65895e-06	0.0404533	-0.0170351	0.0368784	0.0147511	0.25	0.00189493	19.5738
1813	psoriasis	Faecalibacterium sp002160895	rs17666072	C	T	-0.0615072	0.6064	2.53758e-05	0.0146048	0.00327561	0.638176	0.00589407	0.58	0.001717	17.7328
1814	psoriasis	Faecalibacterium sp002160895	rs17784379	A	G	0.0858747	0.1233	3.88204e-05	0.0208718	-0.0134506	0.123065	0.00880808	0.13	0.00163891	16.9249
1815	psoriasis	Faecalibacterium sp002160895	rs17812917	A	G	0.0913004	0.1362	5.3539e-06	0.0200642	0.0102435	0.144105	0.00800277	0.2	0.00200395	20.7022
1816	psoriasis	Faecalibacterium sp002160895	rs181316459	C	G	0.33548	0.0179	1.6474e-27	0.0308702	-0.0274055	0.0429681	0.0139296	0.049	0.0113231	118.078
1817	psoriasis	Faecalibacterium sp002160895	rs182740431	T	G	0.131376	0.0109	3.25065e-05	0.0316176	-0.00117041	0.0487538	0.0130158	0.93	0.00167149	17.262
1818	psoriasis	Faecalibacterium sp002160895	rs183131080	G	A	-0.166137	0.0109	1.84077e-05	0.0387864	0.0091578	0.0372054	0.0148793	0.54	0.00177607	18.3438
1819	psoriasis	Faecalibacterium sp002160895	rs1852138	G	A	-0.0666763	0.4145	4.87057e-06	0.0145891	-0.00574066	0.391785	0.00575148	0.32	0.00202146	20.8834
1820	psoriasis	Faecalibacterium sp002160895	rs187116478	C	G	-0.33226	0.0129	1.3872e-05	0.076454	-0.00857911	0.0109501	0.0266558	0.75	0.00182818	18.883
1821	psoriasis	Faecalibacterium sp002160895	rs188656086	T	C	0.176167	0.0109	3.04544e-05	0.0422459	-0.0322119	0.0244579	0.0181513	0.076	0.00168347	17.3858
1822	psoriasis	Faecalibacterium sp002160895	rs2004330	G	A	0.0597394	0.4215	3.13192e-05	0.0143478	-0.00210209	0.422692	0.00569436	0.71	0.00167834	17.3327
1823	psoriasis	Faecalibacterium sp002160895	rs2012170	A	C	0.151097	0.0358	2.26063e-06	0.0319538	0.0149894	0.0428547	0.013934	0.28	0.00216363	22.3554
1824	psoriasis	Faecalibacterium sp002160895	rs2013140	C	T	-0.0648659	0.5974	5.66461e-06	0.0142922	-0.00187972	0.580851	0.00574094	0.74	0.00199354	20.5945
1825	psoriasis	Faecalibacterium sp002160895	rs2021511	T	C	-0.0964831	0.2962	3.55975e-09	0.0163435	0.0044904	0.273675	0.00634762	0.48	0.00336825	34.844
1826	psoriasis	Faecalibacterium sp002160895	rs2293217	G	T	0.0659519	0.2008	4.92958e-05	0.0162485	0.011199	0.269548	0.00634863	0.078	0.00159511	16.4719
1827	psoriasis	Faecalibacterium sp002160895	rs2334967	G	A	-0.0878849	0.0905	4.13381e-05	0.021436	-0.00648154	0.132178	0.00841888	0.44	0.00162739	16.8057
1828	psoriasis	Faecalibacterium sp002160895	rs2401388	T	C	0.103913	0.1312	7.40372e-09	0.0179734	0.00280768	0.181016	0.00721634	0.7	0.00323096	33.4191
1829	psoriasis	Faecalibacterium sp002160895	rs2664280	T	A	0.086496	0.5785	1.18908e-09	0.0142223	-0.00433768	0.558858	0.00563289	0.44	0.003574	36.9801
1830	psoriasis	Faecalibacterium sp002160895	rs279589	A	G	-0.0667477	0.3648	1.09441e-05	0.0151781	0.0060242	0.350417	0.00595216	0.31	0.00187189	19.3354
1831	psoriasis	Faecalibacterium sp002160895	rs2811915	A	G	-0.0658532	0.329	1.51273e-05	0.0152197	0.00349068	0.328629	0.00595023	0.56	0.00181222	18.7179
1832	psoriasis	Faecalibacterium sp002160895	rs2844821	C	T	0.240269	0.3062	2.65705e-61	0.0145446	0.0156004	0.349757	0.00589314	0.0081	0.0257813	272.84
1833	psoriasis	Faecalibacterium sp002160895	rs28624578	C	T	-0.0909997	0.17	2.19477e-06	0.0192201	0.00298985	0.170942	0.00744203	0.69	0.00216912	22.4122
1834	psoriasis	Faecalibacterium sp002160895	rs28650369	T	C	-0.0705594	0.3211	3.26926e-06	0.0151638	0.00198319	0.330295	0.00595657	0.74	0.00209527	21.6476
1835	psoriasis	Faecalibacterium sp002160895	rs28998802	A	G	0.163572	0.159	3.21662e-20	0.0177574	0.00349664	0.1894	0.00715919	0.63	0.00816126	84.835
1836	psoriasis	Faecalibacterium sp002160895	rs311911	C	T	0.0595131	0.5318	3.19198e-05	0.0143084	0.00454954	0.51919	0.00561754	0.42	0.00167484	17.2965
1837	psoriasis	Faecalibacterium sp002160895	rs3129288	C	G	0.0813688	0.5119	1.06935e-08	0.0142269	0.000300646	0.567999	0.00561591	0.96	0.00316211	32.7048
1838	psoriasis	Faecalibacterium sp002160895	rs3184504	C	T	-0.0836589	0.5358	5.85814e-09	0.0143725	-0.00149752	0.602808	0.00573068	0.79	0.00327486	33.8747
1839	psoriasis	Faecalibacterium sp002160895	rs33980500	T	C	0.216282	0.0855	3.31818e-17	0.0256416	-0.0243735	0.0715844	0.0107867	0.024	0.00685207	71.1322
1840	psoriasis	Faecalibacterium sp002160895	rs344810	G	A	0.069164	0.671	6.59219e-06	0.0153478	-0.00641446	0.674195	0.00603649	0.29	0.00196549	20.3041
1841	psoriasis	Faecalibacterium sp002160895	rs34585903	T	G	0.0746768	0.162	2.77064e-05	0.0178161	-0.0134395	0.204744	0.00689065	0.051	0.00170084	17.5656
1842	psoriasis	Faecalibacterium sp002160895	rs35040156	C	G	-0.0930403	0.1988	4.90648e-05	0.0229161	-0.00278609	0.110561	0.00898408	0.76	0.00159597	16.4807
1843	psoriasis	Faecalibacterium sp002160895	rs35062798	A	G	0.123784	0.0408	4.22893e-05	0.030231	0.0143061	0.0555744	0.0123666	0.25	0.00162321	16.7625
1844	psoriasis	Faecalibacterium sp002160895	rs35139498	A	C	-0.0988783	0.0994	2.03944e-05	0.023208	0.00522902	0.113136	0.00882538	0.55	0.00175719	18.1486
1845	psoriasis	Faecalibacterium sp002160895	rs35152624	G	A	-0.101585	0.1243	6.89906e-06	0.0225907	-0.00621226	0.117533	0.00863333	0.47	0.00195707	20.2169
1846	psoriasis	Faecalibacterium sp002160895	rs35251378	A	G	-0.103079	0.2694	2.93826e-10	0.0163566	-0.000438965	0.248017	0.00648081	0.95	0.00383656	39.7073
1847	psoriasis	Faecalibacterium sp002160895	rs3729508	C	T	0.0806094	0.5835	3.09663e-08	0.0145613	-0.00801575	0.59149	0.00569749	0.16	0.00296305	30.6399
1848	psoriasis	Faecalibacterium sp002160895	rs3792783	G	A	0.0952975	0.1581	7.23619e-07	0.0192329	-0.000569125	0.148817	0.00786301	0.94	0.00237519	24.5465
1849	psoriasis	Faecalibacterium sp002160895	rs3818762	C	G	0.0781347	0.2883	4.8671e-07	0.0155292	-0.000907695	0.28479	0.00623935	0.88	0.00244896	25.3108
1850	psoriasis	Faecalibacterium sp002160895	rs3826583	A	G	-0.0719756	0.4563	4.29309e-07	0.0142371	-0.000264315	0.508159	0.00564113	0.96	0.00247235	25.5531
1851	psoriasis	Faecalibacterium sp002160895	rs4145109	A	G	-0.0671414	0.4801	3.03606e-06	0.0143822	0.00129467	0.439516	0.00566324	0.82	0.00210897	21.7894
1852	psoriasis	Faecalibacterium sp002160895	rs41494046	G	C	-0.227855	0.0676	3.70621e-10	0.0363641	-0.0189506	0.0523745	0.0124654	0.13	0.00379296	39.2543
1853	psoriasis	Faecalibacterium sp002160895	rs4469424	T	C	-0.0675276	0.668	1.5648e-05	0.0156337	0.00193173	0.739933	0.00635994	0.76	0.00180597	18.6533
1854	psoriasis	Faecalibacterium sp002160895	rs4520988	T	C	0.063702	0.6551	1.46006e-05	0.0146961	0.00541443	0.607845	0.00570553	0.34	0.00181873	18.7853
1855	psoriasis	Faecalibacterium sp002160895	rs4672396	G	A	0.0801543	0.2684	3.6686e-07	0.0157617	-0.00247115	0.277853	0.00623189	0.69	0.00250159	25.8561
1856	psoriasis	Faecalibacterium sp002160895	rs4712520	C	T	0.0831944	0.835	2.03231e-06	0.0175139	0.00274783	0.783747	0.00681732	0.69	0.00218338	22.56
1857	psoriasis	Faecalibacterium sp002160895	rs479777	C	T	-0.0612364	0.34	3.06464e-05	0.0146899	-0.00434884	0.384849	0.00577653	0.45	0.00168232	17.3739
1858	psoriasis	Faecalibacterium sp002160895	rs56861245	T	C	-0.0683712	0.3022	2.03948e-05	0.0160476	0.00469248	0.281645	0.00621346	0.45	0.00175719	18.1486
1859	psoriasis	Faecalibacterium sp002160895	rs57110015	T	A	0.132985	0.0119	2.169e-05	0.0313146	0.000514112	0.0557424	0.0122029	0.97	0.00174586	18.0313
1860	psoriasis	Faecalibacterium sp002160895	rs5771150	G	T	0.0609452	0.6143	4.69743e-05	0.0149736	0.0105443	0.64442	0.00582106	0.07	0.00160393	16.5631
1861	psoriasis	Faecalibacterium sp002160895	rs5996446	C	T	-0.0677506	0.4115	8.59884e-06	0.0152259	0.00455747	0.319402	0.00604391	0.45	0.00191639	19.7959
1862	psoriasis	Faecalibacterium sp002160895	rs60600003	G	T	0.136892	0.0974	1.46845e-09	0.022635	0.0238002	0.100438	0.0094023	0.011	0.00353439	36.5688
1863	psoriasis	Faecalibacterium sp002160895	rs6125655	A	G	0.0705336	0.2992	4.18524e-06	0.0153268	-0.013048	0.289811	0.00615919	0.034	0.00204953	21.1741
1864	psoriasis	Faecalibacterium sp002160895	rs61907765	T	C	0.093309	0.2366	1.62267e-08	0.0165205	0.00617147	0.232627	0.00664101	0.35	0.00308401	31.8945
1865	psoriasis	Faecalibacterium sp002160895	rs62068660	T	G	-0.127209	0.0875	5.26017e-06	0.0279327	-0.00239392	0.077551	0.0104618	0.82	0.00200722	20.736
1866	psoriasis	Faecalibacterium sp002160895	rs62099360	C	A	0.18935	0.0338	1.01779e-06	0.0387364	0.00566944	0.0326124	0.0158493	0.72	0.00231177	23.8895
1867	psoriasis	Faecalibacterium sp002160895	rs636987	C	A	-0.100228	0.4513	5.18203e-12	0.0145247	-0.00780896	0.616701	0.00584305	0.18	0.00459642	47.608
1868	psoriasis	Faecalibacterium sp002160895	rs6440082	A	G	0.0649636	0.5547	5.1874e-06	0.0142556	-0.000486209	0.538234	0.00557686	0.93	0.0020098	20.7628
1869	psoriasis	Faecalibacterium sp002160895	rs6508259	A	G	0.0658514	0.2863	2.54994e-05	0.0156404	-0.00241227	0.284016	0.00622123	0.7	0.00171611	17.7235
1870	psoriasis	Faecalibacterium sp002160895	rs653169	G	A	-0.0895443	0.6779	4.52095e-10	0.0143618	-0.00311194	0.556602	0.00572849	0.59	0.00375562	38.8664
1871	psoriasis	Faecalibacterium sp002160895	rs662953	A	G	0.0731007	0.2316	8.23759e-06	0.0163943	-0.0121067	0.251141	0.00643176	0.06	0.00192432	19.878
1872	psoriasis	Faecalibacterium sp002160895	rs66733826	C	T	-0.0746732	0.2435	2.79718e-05	0.0178244	-0.00401964	0.198821	0.00708529	0.57	0.0016991	17.5475
1873	psoriasis	Faecalibacterium sp002160895	rs6695045	G	A	-0.0659665	0.5467	3.64947e-06	0.0142464	-0.00463686	0.471018	0.00558772	0.41	0.00207487	21.4364
1874	psoriasis	Faecalibacterium sp002160895	rs6762648	A	T	-0.0718718	0.2107	1.77513e-05	0.0167477	-0.00578257	0.240844	0.00661243	0.38	0.00178274	18.4129
1875	psoriasis	Faecalibacterium sp002160895	rs6782178	T	C	0.0607647	0.3986	4.0635e-05	0.0148068	-0.00795488	0.345732	0.00593269	0.18	0.00163053	16.8382
1876	psoriasis	Faecalibacterium sp002160895	rs6787078	T	C	-0.0627395	0.3161	2.53093e-05	0.0148953	0.00343064	0.34822	0.00591056	0.56	0.00171749	17.7378
1877	psoriasis	Faecalibacterium sp002160895	rs6842675	G	A	0.0727034	0.5328	4.40616e-07	0.0143952	-0.00166359	0.574217	0.00570752	0.77	0.00246751	25.5029
1878	psoriasis	Faecalibacterium sp002160895	rs6887695	C	G	-0.163695	0.341	1.40605e-24	0.0159963	-0.000254025	0.307608	0.0061185	0.97	0.0100531	104.7
1879	psoriasis	Faecalibacterium sp002160895	rs694836	T	C	-0.0751809	0.8588	2.64813e-05	0.0178926	0.0196605	0.803653	0.00703418	0.0052	0.00170916	17.6516
1880	psoriasis	Faecalibacterium sp002160895	rs696	T	C	-0.119244	0.3907	4.2924e-16	0.0146671	-0.00386846	0.400319	0.00569992	0.5	0.00636894	66.0846
1881	psoriasis	Faecalibacterium sp002160895	rs7114362	T	C	0.0601024	0.4911	2.74461e-05	0.0143316	0.000871115	0.436126	0.00564273	0.88	0.00170259	17.5837
1882	psoriasis	Faecalibacterium sp002160895	rs7145340	A	C	-0.0605567	0.6819	3.90265e-05	0.0147226	-0.00803401	0.630702	0.00585142	0.17	0.00163795	16.915
1883	psoriasis	Faecalibacterium sp002160895	rs71561806	A	G	-0.0849945	0.2425	8.33604e-06	0.0190726	-0.00336455	0.156888	0.0077804	0.67	0.00192213	19.8554
1884	psoriasis	Faecalibacterium sp002160895	rs71639459	A	T	0.103529	0.0934	8.33547e-07	0.0210111	0.0112416	0.119562	0.00863404	0.19	0.00234889	24.274
1885	psoriasis	Faecalibacterium sp002160895	rs7207914	C	G	-0.0640357	0.2694	4.4413e-05	0.0156826	-0.0111205	0.312003	0.00606037	0.067	0.00161422	16.6696
1886	psoriasis	Faecalibacterium sp002160895	rs72675063	G	T	0.0915683	0.1461	2.39828e-06	0.0194141	0.00741875	0.149387	0.00787894	0.35	0.00215267	22.2419
1887	psoriasis	Faecalibacterium sp002160895	rs72764821	G	T	0.0838968	0.1481	8.37664e-06	0.0188307	0.00282202	0.156202	0.00770592	0.71	0.00192123	19.846
1888	psoriasis	Faecalibacterium sp002160895	rs72859354	A	G	-0.109784	0.0726	3.45239e-06	0.0236507	-0.00769978	0.116476	0.00882316	0.38	0.00208517	21.543
1889	psoriasis	Faecalibacterium sp002160895	rs72947626	A	G	-0.105067	0.1282	6.79485e-07	0.0211524	0.00603166	0.142893	0.00801381	0.45	0.00238689	24.6677
1890	psoriasis	Faecalibacterium sp002160895	rs73091047	C	G	0.111795	0.0288	4.56752e-05	0.0274227	-0.00379955	0.0698027	0.0110137	0.73	0.0016091	16.6165
1891	psoriasis	Faecalibacterium sp002160895	rs73161537	C	A	0.0794118	0.2028	4.21551e-05	0.0193908	-0.00402868	0.142673	0.00809886	0.62	0.00162379	16.7685
1892	psoriasis	Faecalibacterium sp002160895	rs73619475	A	G	-0.0699704	0.2167	1.56156e-05	0.0161975	-0.00171901	0.271653	0.0062976	0.78	0.00180636	18.6573
1893	psoriasis	Faecalibacterium sp002160895	rs74029546	C	T	-0.159374	0.0437	2.9061e-05	0.0381214	-0.0104181	0.0343697	0.0151343	0.49	0.00169207	17.4748
1894	psoriasis	Faecalibacterium sp002160895	rs742725	G	A	0.062447	0.3201	2.86477e-05	0.0149253	0.00308166	0.337417	0.00602484	0.61	0.00169472	17.5022
1895	psoriasis	Faecalibacterium sp002160895	rs74557797	T	G	0.0764521	0.0934	3.70186e-05	0.0185323	-0.00152337	0.165435	0.00776431	0.84	0.00164764	17.0152
1896	psoriasis	Faecalibacterium sp002160895	rs750402	T	C	0.0878572	0.1443	1.17671e-06	0.0180794	0.00582362	0.187085	0.00725743	0.42	0.00228481	23.6104
1897	psoriasis	Faecalibacterium sp002160895	rs7542079	C	T	0.101647	0.5447	1.45613e-12	0.0143598	-0.00961315	0.578761	0.0056319	0.088	0.00483553	50.0966
1898	psoriasis	Faecalibacterium sp002160895	rs7574953	A	G	0.0668837	0.7575	3.59724e-05	0.016187	0.0143553	0.738199	0.00645131	0.026	0.0016529	17.0696
1899	psoriasis	Faecalibacterium sp002160895	rs76517652	T	C	0.16131	0.0298	2.15343e-06	0.0340426	0.0104672	0.0362553	0.0150919	0.49	0.00217265	22.4488
1900	psoriasis	Faecalibacterium sp002160895	rs76642209	G	A	-0.105619	0.1262	1.03777e-05	0.0239544	0.00451565	0.106383	0.00909581	0.62	0.00188171	19.437
1901	psoriasis	Faecalibacterium sp002160895	rs76858806	T	C	-0.144904	0.0477	2.21687e-05	0.0341606	0.00659499	0.0457938	0.01344	0.62	0.00174185	17.9898
1902	psoriasis	Faecalibacterium sp002160895	rs76967494	G	A	0.16033	0.0239	2.1168e-05	0.0377052	0.0134859	0.0282182	0.0168928	0.42	0.00175034	18.0777
1903	psoriasis	Faecalibacterium sp002160895	rs7725926	C	T	-0.0639289	0.2555	2.28839e-05	0.0150964	-0.0027749	0.346606	0.00592255	0.64	0.001736	17.9293
1904	psoriasis	Faecalibacterium sp002160895	rs77693762	T	C	-0.136905	0.1074	2.97975e-06	0.029302	-0.000392423	0.0624789	0.0116298	0.97	0.00211243	21.8253
1905	psoriasis	Faecalibacterium sp002160895	rs77805236	A	G	-0.14159	0.0626	2.71094e-05	0.0337402	-0.0169671	0.0465859	0.0132478	0.2	0.00170485	17.607
1906	psoriasis	Faecalibacterium sp002160895	rs78351670	A	T	-0.101447	0.1113	5.73245e-06	0.0223647	0.00654471	0.118339	0.00870326	0.45	0.00199133	20.5716
1907	psoriasis	Faecalibacterium sp002160895	rs78456138	T	C	-0.350725	0.0129	3.34511e-10	0.0558313	0.00269707	0.0213661	0.0194621	0.89	0.00381221	39.4542
1908	psoriasis	Faecalibacterium sp002160895	rs7909788	G	C	0.0710373	0.7416	3.01335e-05	0.0170253	-0.00454744	0.775588	0.00680141	0.5	0.00168542	17.406
1909	psoriasis	Faecalibacterium sp002160895	rs79208792	C	T	-0.192422	0.0447	4.50194e-06	0.0419517	0.0110341	0.0315542	0.0160388	0.49	0.00203602	21.0342
1910	psoriasis	Faecalibacterium sp002160895	rs79376089	A	G	0.1164	0.0338	3.93414e-05	0.0283121	0.00827141	0.0647059	0.0114486	0.47	0.00163647	16.8996
1911	psoriasis	Faecalibacterium sp002160895	rs79529160	A	G	0.170438	0.0378	3.20258e-06	0.0365952	-0.0159885	0.0319596	0.0160461	0.32	0.00209908	21.687
1912	psoriasis	Faecalibacterium sp002160895	rs79689885	A	G	-0.150547	0.0388	4.06294e-05	0.0366842	0.00723275	0.0359724	0.0150916	0.63	0.00163055	16.8384
1913	psoriasis	Faecalibacterium sp002160895	rs799489	A	G	0.0770999	0.2326	1.76116e-05	0.0179586	-0.00737212	0.169775	0.00745591	0.32	0.0017842	18.428
1914	psoriasis	Faecalibacterium sp002160895	rs80060883	G	C	0.141966	0.0427	2.91353e-05	0.0339621	-0.00184731	0.0441548	0.01379	0.89	0.00169161	17.4701
1915	psoriasis	Faecalibacterium sp002160895	rs8129395	C	T	-0.0635724	0.3847	1.83312e-05	0.0148384	-0.0104755	0.368412	0.00584208	0.073	0.00177684	18.3518
1916	psoriasis	Faecalibacterium sp002160895	rs8137950	C	T	0.0660687	0.1909	1.47605e-05	0.0152505	0.015491	0.332912	0.00595437	0.0093	0.00181673	18.7646
1917	psoriasis	Faecalibacterium sp002160895	rs8176632	T	C	0.0740244	0.1799	8.0958e-06	0.0165876	-0.00366424	0.241887	0.00648511	0.57	0.00192753	19.9112
1918	psoriasis	Faecalibacterium sp002160895	rs847	C	T	0.130786	0.7893	2.38013e-18	0.0149681	0.00474882	0.63257	0.00585603	0.42	0.00734925	76.3317
1919	psoriasis	Faecalibacterium sp002160895	rs9277195	T	C	-0.0723483	0.5	3.88106e-07	0.0142567	-0.00444409	0.503643	0.005645	0.43	0.00249111	25.7475
1920	psoriasis	Faecalibacterium sp002160895	rs9346778	T	C	-0.113981	0.173	6.02033e-09	0.0195972	0.00460965	0.156957	0.00777186	0.55	0.00326973	33.8215
1921	psoriasis	Faecalibacterium sp002160895	rs9353994	T	C	0.0662591	0.2505	1.96241e-05	0.0155206	0.00875671	0.289483	0.00617553	0.16	0.00176427	18.2217
1922	psoriasis	Faecalibacterium sp002160895	rs9583489	T	C	-0.0718984	0.2922	3.77659e-05	0.0174479	-0.00254848	0.21396	0.00691869	0.71	0.00164397	16.9773
1923	psoriasis	Faecalibacterium sp002160895	rs9603610	A	G	-0.0765029	0.2256	3.95321e-06	0.0165812	-0.00141882	0.257217	0.00634023	0.82	0.00206009	21.2833
1924	psoriasis	Faecalibacterium sp002160895	rs9854924	T	G	0.0608696	0.505	2.41496e-05	0.0144152	-0.00213518	0.591481	0.00572073	0.71	0.0017261	17.8269
1925	psoriasis	Faecalibacterium sp002160895	rs9943997	A	G	0.0646963	0.3698	3.04832e-05	0.0155153	-0.00118749	0.28287	0.00622391	0.85	0.00168331	17.3842
1926	psoriasis	Fournierella massiliensis	rs1004295	G	C	0.0655749	0.5239	4.21318e-06	0.0142536	-0.00122166	0.543858	0.00579933	0.83	0.0020483	21.1613
1927	psoriasis	Fournierella massiliensis	rs10133979	A	G	0.168778	0.0577	4.57804e-05	0.0414058	-0.00409345	0.0292093	0.0168998	0.81	0.00160867	16.6121
1928	psoriasis	Fournierella massiliensis	rs10179903	G	A	-0.07036	0.2048	3.64662e-05	0.0170413	-0.0130715	0.230601	0.00685928	0.057	0.00165039	17.0436
1929	psoriasis	Fournierella massiliensis	rs10193310	A	G	0.1288	0.2535	1.69824e-15	0.0161777	0.0059974	0.253823	0.00660936	0.36	0.00610933	63.3744
1930	psoriasis	Fournierella massiliensis	rs10405689	T	C	0.0689259	0.174	1.63572e-05	0.0159937	0.00151359	0.265146	0.00656232	0.82	0.00179781	18.5688
1931	psoriasis	Fournierella massiliensis	rs10486765	C	G	0.0620812	0.5408	1.287e-05	0.0142313	-0.000474522	0.500673	0.00580799	0.93	0.00184199	19.026
1932	psoriasis	Fournierella massiliensis	rs10794569	G	A	0.077405	0.2038	4.71151e-06	0.0169109	0.0111218	0.217081	0.00703383	0.11	0.00202759	20.9469
1933	psoriasis	Fournierella massiliensis	rs10807943	C	T	-0.160019	0.9006	1.08236e-08	0.0279886	0.00270717	0.944698	0.0126257	0.83	0.00315983	32.6811
1934	psoriasis	Fournierella massiliensis	rs1082428	G	C	-0.130175	0.662	8.55461e-19	0.0147048	-0.00232405	0.657263	0.00602344	0.7	0.00754234	78.3525
1935	psoriasis	Fournierella massiliensis	rs11025271	G	A	-0.0692467	0.3002	8.21448e-06	0.0155278	-0.0003944	0.310516	0.00647197	0.95	0.00192486	19.8836
1936	psoriasis	Fournierella massiliensis	rs11164946	G	T	-0.0688258	0.7972	9.64051e-06	0.0155536	-0.00737186	0.70481	0.00647916	0.26	0.00189528	19.5775
1937	psoriasis	Fournierella massiliensis	rs112085670	A	G	-0.101637	0.1382	2.9651e-06	0.0217488	0.00261763	0.137798	0.00843451	0.76	0.00211335	21.8348
1938	psoriasis	Fournierella massiliensis	rs112282032	T	C	0.0757303	0.3022	4.55439e-07	0.0150134	-0.000437293	0.309368	0.00622874	0.94	0.00246132	25.4388
1939	psoriasis	Fournierella massiliensis	rs113756470	T	C	0.197937	0.0159	6.15843e-06	0.043783	-0.0189893	0.0214407	0.0199742	0.34	0.00197806	20.4342
1940	psoriasis	Fournierella massiliensis	rs11569974	A	T	0.115247	0.0408	2.65889e-05	0.0274341	-0.000658248	0.0722597	0.011203	0.95	0.00170841	17.6439
1941	psoriasis	Fournierella massiliensis	rs11576909	C	T	-0.0711338	0.498	6.61013e-07	0.0143055	-0.00128857	0.535457	0.00588181	0.83	0.00239201	24.7208
1942	psoriasis	Fournierella massiliensis	rs115862172	A	C	0.278656	0.0149	2.3472e-06	0.0590251	0.0186286	0.0139707	0.0245801	0.45	0.00215667	22.2833
1943	psoriasis	Fournierella massiliensis	rs115928306	G	T	-0.151414	0.0467	3.8205e-05	0.0367681	-0.00981516	0.0342105	0.015971	0.54	0.00164185	16.9553
1944	psoriasis	Fournierella massiliensis	rs11627442	G	A	0.0626556	0.4294	1.20637e-05	0.0143166	0.00374806	0.432462	0.00589531	0.52	0.00185392	19.1494
1945	psoriasis	Fournierella massiliensis	rs11639180	A	C	0.129594	0.0308	2.14729e-05	0.0304998	0.0230648	0.0527647	0.0129118	0.074	0.00174773	18.0506
1946	psoriasis	Fournierella massiliensis	rs116569608	A	G	-0.27255	0.0139	9.94947e-06	0.0616872	-0.0342042	0.0165602	0.0227539	0.13	0.00188946	19.5172
1947	psoriasis	Fournierella massiliensis	rs11688524	A	C	0.0722146	0.2406	5.04882e-06	0.015827	0.00211574	0.274278	0.00650328	0.74	0.00201481	20.8146
1948	psoriasis	Fournierella massiliensis	rs11699804	C	T	-0.0826122	0.2356	3.02475e-05	0.0198035	-0.00411533	0.154504	0.00812333	0.61	0.00168473	17.3988
1949	psoriasis	Fournierella massiliensis	rs117136834	A	G	-0.173695	0.0398	1.87897e-05	0.0405943	-0.0341301	0.0295305	0.0172481	0.048	0.00177228	18.3046
1950	psoriasis	Fournierella massiliensis	rs117526098	C	T	0.202301	0.0348	3.15333e-07	0.039558	0.0371355	0.0228043	0.0192793	0.054	0.00252979	26.1483
1951	psoriasis	Fournierella massiliensis	rs117627006	G	A	-0.294273	0.0308	2.19331e-05	0.0693346	-0.0104968	0.0133726	0.024915	0.67	0.00174381	18.0101
1952	psoriasis	Fournierella massiliensis	rs117744081	G	A	0.170872	0.0308	3.96315e-06	0.0370389	-0.015222	0.0356843	0.0154473	0.32	0.00205962	21.2785
1953	psoriasis	Fournierella massiliensis	rs117899474	T	C	0.19753	0.0209	4.7687e-06	0.0431786	-0.0163896	0.0213356	0.020255	0.42	0.00202538	20.924
1954	psoriasis	Fournierella massiliensis	rs11914608	G	A	0.0693814	0.4364	9.9275e-07	0.0141795	0.0054041	0.484787	0.00575423	0.35	0.0023164	23.9376
1955	psoriasis	Fournierella massiliensis	rs12064698	C	T	0.0877331	0.2475	7.98123e-08	0.0163451	0.00761198	0.241847	0.00686859	0.27	0.0027861	28.805
1956	psoriasis	Fournierella massiliensis	rs12117045	A	G	0.0844972	0.1948	7.07652e-06	0.0188132	0.00610306	0.15444	0.00804288	0.45	0.00195239	20.1686
1957	psoriasis	Fournierella massiliensis	rs12128622	C	T	-0.0676442	0.2684	1.05572e-05	0.0153547	0.000401319	0.333363	0.00627531	0.95	0.00187853	19.4041
1958	psoriasis	Fournierella massiliensis	rs12174099	T	A	0.15835	0.0209	2.59466e-07	0.0307432	-0.00656549	0.0489487	0.0134617	0.63	0.00256613	26.5249
1959	psoriasis	Fournierella massiliensis	rs12188300	T	A	0.339091	0.0606	1.51217e-34	0.0276616	-0.00426773	0.0508574	0.0131905	0.75	0.0143632	150.243
1960	psoriasis	Fournierella massiliensis	rs12189871	T	C	0.7909	0.0984	1e-200	0.0234132	-0.00429336	0.0607688	0.0118822	0.72	0.099632	1140.87
1961	psoriasis	Fournierella massiliensis	rs12202314	C	T	-0.0694027	0.3579	7.08223e-06	0.015453	0.000471782	0.316758	0.00631397	0.94	0.00195225	20.1671
1962	psoriasis	Fournierella massiliensis	rs12206056	A	C	-0.0705052	0.2654	7.92392e-06	0.0157828	0.00588547	0.300606	0.00630195	0.35	0.00193149	19.9522
1963	psoriasis	Fournierella massiliensis	rs12279091	G	A	0.178981	0.0308	5.97985e-10	0.0289101	0.0163697	0.06469	0.0118138	0.17	0.00370306	38.3204
1964	psoriasis	Fournierella massiliensis	rs1250563	C	G	-0.0924502	0.2823	2.3222e-10	0.0145858	0.00869711	0.436077	0.00591369	0.14	0.00388082	40.1671
1965	psoriasis	Fournierella massiliensis	rs12536069	C	T	0.117278	0.0328	1.76974e-05	0.0273241	-0.00878765	0.0709057	0.0114271	0.44	0.0017833	18.4186
1966	psoriasis	Fournierella massiliensis	rs1262773	T	C	0.0724154	0.338	6.8113e-07	0.0145803	0.00752717	0.362002	0.00608678	0.22	0.00238643	24.6629
1967	psoriasis	Fournierella massiliensis	rs12652533	A	G	-0.133529	0.0736	1.27383e-06	0.0275669	-0.00718573	0.0753482	0.0109128	0.51	0.0022701	23.458
1968	psoriasis	Fournierella massiliensis	rs12800155	A	G	-0.0730183	0.4026	1.30221e-06	0.0150882	-0.00190857	0.336168	0.00609914	0.75	0.002266	23.4155
1969	psoriasis	Fournierella massiliensis	rs13032431	T	G	0.144378	0.0716	4.69591e-08	0.026431	-0.00273573	0.0814922	0.0106401	0.8	0.00288521	29.8326
1970	psoriasis	Fournierella massiliensis	rs13033284	C	T	-0.0741909	0.5984	3.89153e-07	0.0146212	-0.00358327	0.623755	0.00596176	0.55	0.00249063	25.7425
1971	psoriasis	Fournierella massiliensis	rs13085160	C	A	0.069061	0.2952	1.77799e-05	0.016094	-0.00159839	0.23882	0.00676494	0.81	0.00178246	18.41
1972	psoriasis	Fournierella massiliensis	rs13153019	C	T	0.10788	0.2644	6.13762e-12	0.0156883	-0.00199866	0.252072	0.00664534	0.76	0.00456457	47.2766
1973	psoriasis	Fournierella massiliensis	rs13378217	G	A	0.112666	0.1243	7.89714e-07	0.0228166	0.0109732	0.102956	0.00956978	0.25	0.00235893	24.3781
1974	psoriasis	Fournierella massiliensis	rs138016810	C	G	-0.238078	0.0239	2.38556e-05	0.0563449	0.0208308	0.0133176	0.0254582	0.41	0.00172836	17.8503
1975	psoriasis	Fournierella massiliensis	rs138477844	A	G	0.158658	0.0129	3.01794e-05	0.0380283	-0.0120234	0.0322119	0.0163867	0.46	0.00168514	17.4031
1976	psoriasis	Fournierella massiliensis	rs141274948	T	C	-0.0976644	0.0517	1.81217e-05	0.0227823	-0.00733483	0.112175	0.00922041	0.43	0.00177894	18.3736
1977	psoriasis	Fournierella massiliensis	rs144029621	A	C	0.150071	0.0189	2.72001e-05	0.0357677	0.00766651	0.0320491	0.0166529	0.65	0.00170423	17.6006
1978	psoriasis	Fournierella massiliensis	rs144651842	A	G	0.169855	0.0199	2.95325e-11	0.0255465	0.00557212	0.0827731	0.0105229	0.6	0.00426868	44.1987
1979	psoriasis	Fournierella massiliensis	rs146679077	G	T	-0.309445	0.0239	4.5391e-06	0.0674901	-0.0132577	0.00949635	0.0301642	0.66	0.00203451	21.0185
1980	psoriasis	Fournierella massiliensis	rs1485305	T	A	-0.0678189	0.4414	1.93919e-06	0.0142487	-0.0124414	0.454339	0.00577175	0.031	0.00219207	22.6499
1981	psoriasis	Fournierella massiliensis	rs1486232	C	A	-0.130448	0.0905	3.96105e-05	0.0317411	0.014573	0.0576955	0.0124323	0.24	0.00163522	16.8868
1982	psoriasis	Fournierella massiliensis	rs1519528	G	A	-0.0654725	0.6213	4.90185e-06	0.0143299	-0.0085747	0.474229	0.00579848	0.14	0.00202027	20.8712
1983	psoriasis	Fournierella massiliensis	rs1521177	T	G	-0.0675686	0.5308	2.64265e-06	0.0143861	-0.00226242	0.588038	0.00591292	0.7	0.00213468	22.0556
1984	psoriasis	Fournierella massiliensis	rs16903065	A	C	-0.132781	0.1044	7.47481e-09	0.0229729	-0.00343262	0.118868	0.00889049	0.7	0.00322918	33.4007
1985	psoriasis	Fournierella massiliensis	rs16971598	C	T	0.0975228	0.0616	4.11917e-05	0.023782	0.00707804	0.091571	0.0100509	0.48	0.00162804	16.8125
1986	psoriasis	Fournierella massiliensis	rs16977889	C	G	0.0923889	0.0795	3.17636e-06	0.0198299	-0.00532287	0.167282	0.00783258	0.5	0.0021006	21.7027
1987	psoriasis	Fournierella massiliensis	rs17209768	T	C	-0.178992	0.0586	9.65895e-06	0.0404533	-0.0232932	0.0368784	0.0152647	0.13	0.00189493	19.5738
1988	psoriasis	Fournierella massiliensis	rs17666072	C	T	-0.0615072	0.6064	2.53758e-05	0.0146048	0.000909013	0.638176	0.00609836	0.88	0.001717	17.7328
1989	psoriasis	Fournierella massiliensis	rs17784379	A	G	0.0858747	0.1233	3.88204e-05	0.0208718	-0.0194166	0.123065	0.00911202	0.033	0.00163891	16.9249
1990	psoriasis	Fournierella massiliensis	rs17812917	A	G	0.0913004	0.1362	5.3539e-06	0.0200642	0.0078249	0.144105	0.00828211	0.34	0.00200395	20.7022
1991	psoriasis	Fournierella massiliensis	rs181316459	C	G	0.33548	0.0179	1.6474e-27	0.0308702	-0.0278899	0.0429681	0.0144132	0.053	0.0113231	118.078
1992	psoriasis	Fournierella massiliensis	rs182740431	T	G	0.131376	0.0109	3.25065e-05	0.0316176	0.00713994	0.0487538	0.0134702	0.6	0.00167149	17.262
1993	psoriasis	Fournierella massiliensis	rs183131080	G	A	-0.166137	0.0109	1.84077e-05	0.0387864	-0.0150813	0.0372054	0.0153944	0.33	0.00177607	18.3438
1994	psoriasis	Fournierella massiliensis	rs1852138	G	A	-0.0666763	0.4145	4.87057e-06	0.0145891	-0.00342678	0.391785	0.00595084	0.56	0.00202146	20.8834
1995	psoriasis	Fournierella massiliensis	rs187116478	C	G	-0.33226	0.0129	1.3872e-05	0.076454	-0.0111987	0.0109501	0.0275855	0.68	0.00182818	18.883
1996	psoriasis	Fournierella massiliensis	rs188656086	T	C	0.176167	0.0109	3.04544e-05	0.0422459	-0.0103389	0.0244579	0.0187864	0.58	0.00168347	17.3858
1997	psoriasis	Fournierella massiliensis	rs2004330	G	A	0.0597394	0.4215	3.13192e-05	0.0143478	-4.33585e-06	0.422692	0.00589173	1	0.00167834	17.3327
1998	psoriasis	Fournierella massiliensis	rs2012170	A	C	0.151097	0.0358	2.26063e-06	0.0319538	0.00570903	0.0428547	0.0144158	0.69	0.00216363	22.3554
[truncated: 277 more rows]

## Sheet: Table S6
Table S6：Causal effects between psoriasis and identified bacterial taxa in the reverse MR analysis
Level	exposure	outcome	method	nsnp	b	se	pval	lo_ci	up_ci	or	or_lci95	or_uci95	MR-Egger Intercept		Cochrane's Q IVW		Cochrane's Q Egger
													Intercept value	P value	Q value	P value	Q value	P value
order	psoriasis	SM23-33	MR Egger	169	0.00569378	0.00910445	0.532573	-0.0121509	0.0235385	1.00571	0.987923	1.02382	0.000534757	0.572857	118.084	0.998714	117.765	0.998554
			Weighted median	169	0.00607761	0.00878182	0.488895	-0.0111348	0.02329	1.0061	0.988927	1.02356
			Inverse variance weighted	169	0.0101528	0.0045386	0.0252878	0.00125709	0.0190484	1.0102	1.00126	1.01923
			Simple mode	169	0.015326	0.0194092	0.430859	-0.0227161	0.0533681	1.01544	0.97754	1.05482
			Weighted mode	169	0.00397637	0.0096134	0.679674	-0.0148659	0.0228186	1.00398	0.985244	1.02308
family	psoriasis	CAG-977	MR Egger	169	0.00323105	0.0120842	0.789509	-0.0204541	0.0269162	1.00324	0.979754	1.02728	-0.00202663	0.1086	153.799	0.776691	151.197	0.804229
			Weighted median	169	-0.00611023	0.00960994	0.524892	-0.0249457	0.0127253	0.993908	0.975363	1.01281
			Inverse variance weighted	169	-0.0136677	0.00602409	0.0232777	-0.0254749	-0.00186051	0.986425	0.974847	0.998141
			Simple mode	169	-0.052495	0.0291297	0.0733204	-0.109589	0.00459921	0.948859	0.896202	1.00461
			Weighted mode	169	0.017684	0.0152151	0.246777	-0.0121377	0.0475057	1.01784	0.987936	1.04865
	psoriasis	Tepidanaerobacteraceae	MR Egger	169	-0.00533533	0.0136014	0.695363	-0.031994	0.0213233	0.994679	0.968512	1.02155	-0.0010263	0.468975	185.081	0.174103	184.499	0.167994
			Weighted median	169	-0.0207307	0.0122687	0.0910818	-0.0447773	0.003316	0.979483	0.95621	1.00332
			Inverse variance weighted	169	-0.0138932	0.00677061	0.0401703	-0.0271636	-0.000622853	0.986203	0.973202	0.999377
			Simple mode	169	6.74892e-05	0.0255688	0.997897	-0.0500473	0.0501823	1.00007	0.951184	1.05146
			Weighted mode	169	-0.0113717	0.0130481	0.384711	-0.036946	0.0142025	0.988693	0.963728	1.0143
Genus	psoriasis	Comamonas B	MR Egger	169	-0.00618654	0.00959529	0.519975	-0.0249933	0.0126202	0.993833	0.975316	1.0127	-0.000470514	0.637784	186.339	0.158106	186.091	0.148378
			Weighted median	169	-0.00574249	0.0088372	0.515815	-0.0230634	0.0115784	0.994274	0.977201	1.01165
			Inverse variance weighted	169	-0.0101098	0.00477221	0.034134	-0.0194634	-0.000756322	0.989941	0.980725	0.999244
			Simple mode	169	-0.00636293	0.0189168	0.737017	-0.04344	0.0307141	0.993657	0.95749	1.03119
			Weighted mode	169	-0.0101971	0.00930986	0.274952	-0.0284444	0.00805022	0.989855	0.971956	1.00808
	psoriasis	UBA8904 abundance	MR Egger	169	0.0095493	0.00928531	0.305234	-0.0086499	0.0277485	1.0096	0.991387	1.02814	-4.21238	0.965247	161.729	0.621699	161.727	0.600641
			Weighted median	169	0.0127186	0.00897251	0.156334	-0.00486752	0.0303047	1.0128	0.995144	1.03077
			Inverse variance weighted	169	0.00919806	0.00462877	0.0469056	0.000125679	0.0182704	1.00924	1.00013	1.01844
			Simple mode	169	-0.00587008	0.018991	0.757629	-0.0430923	0.0313522	0.994147	0.957823	1.03185
			Weighted mode	169	0.00975282	0.00873988	0.266059	-0.00737735	0.026883	1.0098	0.99265	1.02725
	psoriasis	Rhodanobacter abundance	MR Egger	169	0.00438928	0.00806901	0.58719	-0.011426	0.0202045	1.0044	0.988639	1.02041	0.000453476	0.589526	163.948	0.573937	163.656	0.5587
			Weighted median	169	0.00942156	0.00803043	0.240703	-0.00631808	0.0251612	1.00947	0.993702	1.02548
			Inverse variance weighted	169	0.00817049	0.00402246	0.0422326	0.000286481	0.0160545	1.0082	1.00029	1.01618
			Simple mode	169	0.0163985	0.015875	0.3031	-0.0147165	0.0475134	1.01653	0.985391	1.04866
			Weighted mode	169	0.00796998	0.00856595	0.353486	-0.00881929	0.0247593	1.008	0.991219	1.02507
species	psoriasis	Bacillus velezensis	MR Egger	169	0.0100167	0.0112264	0.373545	-0.011987	0.0320205	1.01007	0.988085	1.03254	0.000669263	0.567132	173.832	0.362858	173.49	0.349373
			Weighted median	169	0.00708519	0.0107088	0.508213	-0.0139041	0.0280744	1.00711	0.986192	1.02847
			Inverse variance weighted	169	0.0155973	0.00558516	0.0052281	0.00465039	0.0265442	1.01572	1.00466	1.0269
			Simple mode	169	0.00549767	0.0248861	0.825428	-0.0432791	0.0542745	1.00551	0.957644	1.05577
			Weighted mode	169	0.00791207	0.0124964	0.5275	-0.016581	0.0324051	1.00794	0.983556	1.03294
	psoriasis	Bacteroides thetaiotaomicron	MR Egger	169	-0.0350481	0.0298763	0.242424	-0.0936057	0.0235095	0.965559	0.910642	1.02379	-0.00086835	0.78015	176.977	0.30241	176.894	0.285239
			Weighted median	169	-0.0107352	0.0277068	0.698419	-0.0650406	0.0435703	0.989322	0.937029	1.04453
			Inverse variance weighted	169	-0.042289	0.0148521	0.0044087	-0.0713991	-0.0131788	0.958593	0.93109	0.986908
			Simple mode	169	-0.0443675	0.0608056	0.466613	-0.163546	0.0748114	0.956602	0.849127	1.07768
			Weighted mode	169	-0.0111073	0.0288635	0.700856	-0.0676799	0.0454652	0.988954	0.93456	1.04651
	psoriasis	Blautia A sp002159835	MR Egger	169	-0.0107875	0.0170117	0.526869	-0.0441305	0.0225555	0.98927	0.956829	1.02281	0.00352616	0.047807	170.821	0.424906	166.846	0.488813
			Weighted median	169	0.00952399	0.0145883	0.513852	-0.0190691	0.0381171	1.00957	0.981112	1.03885
			Inverse variance weighted	169	0.0186149	0.00855127	0.0294912	0.00185441	0.0353754	1.01879	1.00186	1.03601
			Simple mode	169	0.053059	0.0361862	0.144442	-0.017866	0.123984	1.05449	0.982293	1.132
			Weighted mode	169	0.00246441	0.0190332	0.897133	-0.0348407	0.0397695	1.00247	0.965759	1.04057
	psoriasis	UBA3282 sp002493835	MR Egger	169	-0.024347	0.0116976	0.0389258	-0.0472743	-0.00141972	0.975947	0.953826	0.998581	0.00444686	0.000342244	168.658	0.471213	155.288	0.7323
			Weighted median	169	0.0105061	0.00954497	0.271027	-0.008202	0.0292143	1.01056	0.991832	1.02965
			Inverse variance weighted	169	0.0127317	0.00584289	0.0293314	0.00127962	0.0241837	1.01281	1.00128	1.02448
			Simple mode	169	0.0263228	0.024476	0.283713	-0.0216501	0.0742957	1.02667	0.978583	1.07713
			Weighted mode	169	-0.00670865	0.0122023	0.583195	-0.0306251	0.0172078	0.993314	0.969839	1.01736
	psoriasis	Faecalibacterium sp002160895	MR Egger	169	0.00439307	0.0110142	0.690508	-0.0171947	0.0259808	1.0044	0.982952	1.02632	0.00107085	0.351056	168.213	0.48086	167.337	0.47811
			Weighted median	169	0.00466169	0.00990359	0.63785	-0.0147494	0.0240727	1.00467	0.985359	1.02436
			Inverse variance weighted	169	0.0133219	0.00548869	0.0152175	0.0025641	0.0240798	1.01341	1.00257	1.02437
			Simple mode	169	0.0301612	0.0248127	0.225861	-0.0184718	0.0787942	1.03062	0.981698	1.08198
			Weighted mode	169	0.00592041	0.0139191	0.67113	-0.021361	0.0332019	1.00594	0.978865	1.03376
	psoriasis	Fournierella massiliensis	MR Egger	169	-0.00904726	0.011386	0.427978	-0.0313638	0.0132693	0.990994	0.969123	1.01336	0.00248405	0.0373694	170.614	0.429283	166.21	0.502701
			Weighted median	169	-0.00221358	0.0105717	0.834146	-0.0229342	0.018507	0.997789	0.977327	1.01868
			Inverse variance weighted	169	0.0116652	0.00572007	0.0414152	0.000453884	0.0228765	1.01173	1.00045	1.02314
			Simple mode	169	0.053609	0.0260099	0.0408348	0.00262953	0.104588	1.05507	1.00263	1.11025
			Weighted mode	169	-0.000105791	0.012738	0.993383	-0.0250722	0.0248606	0.999894	0.97524	1.02517
	psoriasis	Holdemania massiliensis	MR Egger	169	0.0137279	0.0245486	0.576764	-0.0343872	0.0618431	1.01382	0.966197	1.0638	0.00144914	0.570914	172.545	0.388947	172.213	0.374972
			Weighted median	169	0.0198185	0.0215001	0.35664	-0.0223217	0.0619587	1.02002	0.977926	1.06392
			Inverse variance weighted	169	0.025812	0.0122123	0.0345483	0.00187597	0.0497481	1.02615	1.00188	1.05101
			Simple mode	169	0.0733644	0.0489516	0.135825	-0.0225807	0.16931	1.07612	0.977672	1.18449
			Weighted mode	169	0.0271637	0.0250275	0.27932	-0.0218902	0.0762177	1.02754	0.978348	1.0792

## Sheet: Table S7
Table S7: MR-PRESSO analysis for the association between psoriasis and gut microbiota
Exposure	Outcome(Gut micriobiota)	Causal Estimate	Sd	T-stat	p-value	RSSobs	Global test p	Remove SNP
psoriasis	SM23-33 abundance in stool	0.01015276	0.00380507	2.66822	0.00837246	119.309	1	NA
psoriasis	CAG-977 abundance in stool	0.0101528	0.00380507	2.66822	0.00837246	157.17	0.766	NA
psoriasis	Tepidanaerobacteraceae abundance in stool	-0.0138932	0.00677061	-2.05199	0.0417221	186.941	0.166	NA
psoriasis	Comamonas B abundance in stool	-0.0101099	0.00477221	-2.11849	0.0356045	188.171	0.2	NA
psoriasis	UBA8904 abundance in stool	0.00919806	0.00454156	2.02531	0.0444186	163.513	0.635	NA
psoriasis	Rhodanobacter abundance in stool	0.00817049	0.00397365	2.05617	0.0413131	165.757	0.594	NA
psoriasis	Bacillus velezensis abundance in stool	0.0155973	0.00558516	2.79263	0.0058348	175.719	0.349	NA
psoriasis	Bacteroides thetaiotaomicron abundance in stool	-0.0422889	0.0148521	-2.84734	0.004959	179.037	0.324	NA
psoriasis	Blautia A sp002159835 abundance in stool	0.0186149	0.00855127	2.17686	0.0308866	173.462	0.41	NA
psoriasis	UBA3282 sp002493835 abundance in stool	0.0127317	0.00584289	2.179	0.030724	172.15	0.473	NA
psoriasis	Faecalibacterium sp002160895 abundance in stool	0.0133219	0.00548869	2.42716	0.0162741	170.948	0.479	NA
psoriasis	Fournierella massiliensis abundance in stool	0.0116652	0.00572006	2.03935	0.0429818	173.034	0.444	NA
psoriasis	Holdemania massiliensis abundance in stool	0.025812	0.0122123	2.11361	0.0360249	174.657	0.393	NA
